# Supplementary material for: Insight into the Antioxidant Effect of Fermented and Non-Fermented Spirulina Water and Ethanol Extracts at the Proteome Level Using a Yeast Cell Model
Source: Antioxidants (Basel). 2021 Aug 27;10(9):1366. doi: 10.3390/antiox10091366 (PMC8465041; doi:10.3390/antiox10091366)
Supplement: Supplementary file 1 [file antioxidants-10-01366-s001.zip]

Archive with 1 entries (1 files):
- antioxidants-1300911-supplementary.xlsx
