# Supplementary material for: Insight into the Antioxidant Effect of Fermented and Non-Fermented Spirulina Water and Ethanol Extracts at the Proteome Level Using a Yeast Cell Model
Source: Antioxidants (Basel). 2021 Aug 27;10(9):1366. doi: 10.3390/antiox10091366 (PMC8465041; doi:10.3390/antiox10091366)
Supplement: Supplementary file 1 [file antioxidants-10-01366-s001.zip › antioxidants-1300911-supplementary.xlsx]

## Sheet: Proteins
Table S1. Proteome Discoverer protein identification and quantification data.
Protein FDR Confidence: Combined	Accession	Description	Abundance Ratio: (SV) / (NFV)	Abundance Ratio: (SE) / (NFE)	Abundance Ratio (log2): (SV) / (NFV)	Abundance Ratio (log2): (SE) / (NFE)	Abundance Ratio P-Value: (SV) / (NFV)	Abundance Ratio P-Value: (SE) / (NFE)	Abundance Ratio Adj. P-Value: (SV) / (NFV)	Abundance Ratio Adj. P-Value: (SE) / (NFE)	Abundances (Grouped): KE	Abundances (Grouped): KV	Abundances (Grouped): NFE	Abundances (Grouped): NFV	Abundances (Grouped): SE	Abundances (Grouped): SV	Abundances (Grouped) CV [%]: KE	Abundances (Grouped) CV [%]: KV	Abundances (Grouped) CV [%]: NFE	Abundances (Grouped) CV [%]: NFV	Abundances (Grouped) CV [%]: SE	Abundances (Grouped) CV [%]: SV	Modifications
High	P00924	Enolase 1 OS=Saccharomyces cerevisiae (strain ATCC 204508 / S288c) OX=559292 GN=ENO1 PE=1 SV=3	0.873	1.131	-0.2	0.18	0.659153	0.729203	0.982079	0.999196	109.7	89.1	93.4	100	104	103.8	11.48	7.8	7.46	5.52	5.32	4.24
High	P00925	Enolase 2 OS=Saccharomyces cerevisiae (strain ATCC 204508 / S288c) OX=559292 GN=ENO2 PE=1 SV=2	0.957	1.033	-0.06	0.05	0.873706	0.94795	0.983339	0.999196	95	95	100.8	104	105.3	99.8	0.75	13.67	5.07	18.77	6.35	3.35
High	P00560	Phosphoglycerate kinase OS=Saccharomyces cerevisiae (strain ATCC 204508 / S288c) OX=559292 GN=PGK1 PE=1 SV=2	1.18	1.12	0.24	0.16	0.628321	0.762527	0.982079	0.999196	105.7	110.6	100.8	75.8	110	97	9.92	6.11	1.21	1.05	6.55	5.11
High	P00359	Glyceraldehyde-3-phosphate dehydrogenase 3 OS=Saccharomyces cerevisiae (strain ATCC 204508 / S288c) OX=559292 GN=TDH3 PE=1 SV=3	0.778	1.123	-0.36	0.17	0.428006	0.75326	0.913122	0.999196	81	98.3	85.1	131.5	80.4	123.7	5.78	27.58	13.2	12.71	3.64	4.73
High	P10591	Heat shock protein SSA1 OS=Saccharomyces cerevisiae (strain ATCC 204508 / S288c) OX=559292 GN=SSA1 PE=1 SV=4	0.931	1.181	-0.1	0.24	0.808837	0.586825	0.982792	0.971581	86.6	84.3	106	106.2	111.4	105.5	10.16	2.28	14.67	24.81	15.31	2.96
High	P00360	Glyceraldehyde-3-phosphate dehydrogenase 1 OS=Saccharomyces cerevisiae (strain ATCC 204508 / S288c) OX=559292 GN=TDH1 PE=1 SV=3	0.772	1.215	-0.37	0.28	0.415446	0.50133	0.904652	0.971581	85.2	97.8	82.4	136.1	94.1	104.5	1.47	18.6	10.12	10.62	13.62	4.3
High	P40150	Ribosome-associated molecular chaperone SSB2 OS=Saccharomyces cerevisiae (strain ATCC 204508 / S288c) OX=559292 GN=SSB2 PE=1 SV=2	0.98	1.181	-0.03	0.24	0.93161	0.586872	0.995038	0.971581	93.3	82.7	105.6	95.6	120.7	102	7.01	2.75	11.53	8.78	11.34	7.14
High	P11484	Ribosome-associated molecular chaperone SSB1 OS=Saccharomyces cerevisiae (strain ATCC 204508 / S288c) OX=559292 GN=SSB1 PE=1 SV=3	1.005	1.019	0.01	0.03	0.993689	0.897773	1	0.999196	73.9	62.1	123.7	118.9	75	146.4	38.13	100.42	22.36	39.5	77.22	17.46
High	P10592	Heat shock protein SSA2 OS=Saccharomyces cerevisiae (strain ATCC 204508 / S288c) OX=559292 GN=SSA2 PE=1 SV=3	0.939	1.137	-0.09	0.19	0.828074	0.711239	0.982792	0.999196	74	117.4	96.3	106	108.6	97.7	6.59	1.3	7.43	20.89	9.02	14.59
High	P00358	Glyceraldehyde-3-phosphate dehydrogenase 2 OS=Saccharomyces cerevisiae (strain ATCC 204508 / S288c) OX=559292 GN=TDH2 PE=1 SV=3	1.142	0.77	0.19	-0.38	0.700529	0.160975	0.982792	0.66936	48.7	153.5	44.5	95.7	60.5	197.1	52.51	86.15	22.61	51.74	0.74	31.54
High	P10963	Phosphoenolpyruvate carboxykinase (ATP) OS=Saccharomyces cerevisiae (strain ATCC 204508 / S288c) OX=559292 GN=PCK1 PE=1 SV=2	0.777	0.975	-0.36	-0.04	0.426597	0.740742	0.913122	0.999196	81.9	132.6	58.2	143.4	52.8	131.1	3.02	2.59	3.08	11.71	2.29	5.36
High	P14540	Fructose-bisphosphate aldolase OS=Saccharomyces cerevisiae (strain ATCC 204508 / S288c) OX=559292 GN=FBA1 PE=1 SV=3	1.188	1.122	0.25	0.17	0.613381	0.755948	0.981557	0.999196	103.1	89.1	105.7	85.7	112.1	104.4	6.52	11.79	10.86	12.88	6.93	21.61
High	P00549	Pyruvate kinase 1 OS=Saccharomyces cerevisiae (strain ATCC 204508 / S288c) OX=559292 GN=CDC19 PE=1 SV=2	1.963	0.994	0.97	-0.01	0.0410618	0.808628	0.27773	0.999196	125.8	162.8	93.9	37.7	103.5	76.3	5.38	9.83	8.95	7.64	5.19	8.97
High	P00950	Phosphoglycerate mutase 1 OS=Saccharomyces cerevisiae (strain ATCC 204508 / S288c) OX=559292 GN=GPM1 PE=1 SV=3	0.983	1.216	-0.02	0.28	0.939594	0.499092	0.995038	0.971581	87.1	88.7	96.6	105.6	107.8	114.2	1.21	2.13	6.09	1.91	1.31	10.45
High	P06169	Pyruvate decarboxylase isozyme 1 OS=Saccharomyces cerevisiae (strain ATCC 204508 / S288c) OX=559292 GN=PDC1 PE=1 SV=7	0.978	1.14	-0.03	0.19	0.927144	0.70344	0.995038	0.999196	97.1	211.9	103.1	52.1	78.9	56.9	25.97	34.13	43.06	5.77	11.23	64.08
High	P10664	60S ribosomal protein L4-A OS=Saccharomyces cerevisiae (strain ATCC 204508 / S288c) OX=559292 GN=RPL4A PE=1 SV=4	2.352	0.666	1.23	-0.59	0.0093976	0.0388665	0.09797	0.335136	161.3	89.6	145.5	30	95.9	77.7	1.79	11.91	0.01	3.29	41.13	1.06
High	P00330	Alcohol dehydrogenase 1 OS=Saccharomyces cerevisiae (strain ATCC 204508 / S288c) OX=559292 GN=ADH1 PE=1 SV=5	0.874	1.141	-0.19	0.19	0.661765	0.698624	0.982079	0.999196	105.6	154.2	90.8	74	107.6	67.8	1.16	19.22	7.56	18.23	9.65	1.71
High	P49626	60S ribosomal protein L4-B OS=Saccharomyces cerevisiae (strain ATCC 204508 / S288c) OX=559292 GN=RPL4B PE=1 SV=2	1.677	0.818	0.75	-0.29	0.118587	0.260102	0.488976	0.838692	134.1	60.9	126.1	65.7	103.2	110.2	7.13	54.49	2.54	2.93	55.43	30.98
High	P00830	ATP synthase subunit beta, mitochondrial OS=Saccharomyces cerevisiae (strain ATCC 204508 / S288c) OX=559292 GN=ATP2 PE=1 SV=2	1.313	1.177	0.39	0.23	0.417459	0.597867	0.906669	0.978434	104.7	110.9	116.3	59.6	120.9	87.6	10.89	12.19	0.24	12.75	5.64	14.97
High	P19882	Heat shock protein 60, mitochondrial OS=Saccharomyces cerevisiae (strain ATCC 204508 / S288c) OX=559292 GN=HSP60 PE=1 SV=1	0.963	1.236	-0.05	0.31	0.888518	0.452709	0.983339	0.971581	88.2	77.5	98.8	113.5	105	117	4.96	4.79	2.1	11.57	6.07	12.11
High	P15992	Heat shock protein 26 OS=Saccharomyces cerevisiae (strain ATCC 204508 / S288c) OX=559292 GN=HSP26 PE=1 SV=3	0.865	1.125	-0.21	0.17	0.639724	0.747611	0.982079	0.999196	96.5	79.4	92.1	131.2	93.7	107.1	12.82	1.74	12.77	4.06	27.08	0.03
High	P00331	Alcohol dehydrogenase 2 OS=Saccharomyces cerevisiae (strain ATCC 204508 / S288c) OX=559292 GN=ADH2 PE=1 SV=3	0.801	0.89	-0.32	-0.17	0.482449	0.455162	0.925831	0.971581	106.1	131	98.9	95.7	84.4	83.9	6.45	17.58	6.68	3.75	6.3	14.47
High	P09435	Heat shock protein SSA3 OS=Saccharomyces cerevisiae (strain ATCC 204508 / S288c) OX=559292 GN=SSA3 PE=1 SV=3	0.905	1.101	-0.14	0.14	0.741826	0.824105	0.982792	0.999196	87	85.9	111.2	97.4	115.6	102.9	13.51	7.23	9.05	43.48	13.5	10.26
High	P0CX46	60S ribosomal protein L2-B OS=Saccharomyces cerevisiae (strain ATCC 204508 / S288c) OX=559292 GN=RPL2B PE=1 SV=1	2.364	0.675	1.24	-0.57	0.00898107	0.0452428	0.0948128	0.365895	134.9	81.5	147.2	42.1	95.8	98.6	6.31	47.11	4.84	14.14	29.41	17.23
High	P07251	ATP synthase subunit alpha, mitochondrial OS=Saccharomyces cerevisiae (strain ATCC 204508 / S288c) OX=559292 GN=ATP1 PE=1 SV=5	0.745	1.439	-0.42	0.53	0.354843	0.148916	0.857053	0.666206	89.9	109	78.5	144.3	101.2	77.1	4.01	19.67	10.33	26.37	0.31	18.78
High	P14832	Peptidyl-prolyl cis-trans isomerase OS=Saccharomyces cerevisiae (strain ATCC 204508 / S288c) OX=559292 GN=CPR1 PE=1 SV=3	0.758	1.201	-0.4	0.26	0.383957	0.535174	0.877316	0.971581	79.2	97.4	89.6	130.5	102.7	100.6	10.85	29.93	4.85	16.24	4.56	6.22
High	P46367	Potassium-activated aldehyde dehydrogenase, mitochondrial OS=Saccharomyces cerevisiae (strain ATCC 204508 / S288c) OX=559292 GN=ALD4 PE=1 SV=2	0.88	1.249	-0.18	0.32	0.67741	0.42391	0.982792	0.954371	96.5	104.9	93.4	104.3	105.3	95.6	7.91	14.24	3.34	37.15	13.71	23.45
High	P31539	Heat shock protein 104 OS=Saccharomyces cerevisiae (strain ATCC 204508 / S288c) OX=559292 GN=HSP104 PE=1 SV=2	1.044	1.158	0.06	0.21	0.914696	0.648466	0.99034	0.999196	124.2	118.7	93.3	80.6	89.6	93.6	6.58	18.03	6.72	15.75	1.57	5.01
High	Q12363	Transcriptional modulator WTM1 OS=Saccharomyces cerevisiae (strain ATCC 204508 / S288c) OX=559292 GN=WTM1 PE=1 SV=1	0.91	1.019	-0.14	0.03	0.7539	0.896767	0.982792	0.999196	87.6	89.7	105.6	113.5	101.4	102.2	11.31	11.56	5.52	0.53	4.61	0.68
High	P0CS91	Heat shock protein SSC1, mitochondrial OS=Saccharomyces cerevisiae OX=4932 GN=SSC1 PE=1 SV=1	0.89	1.251	-0.17	0.32	0.703294	0.419844	0.982792	0.954371	82.5	89.4	98.2	116.4	120.6	92.9	6.19	7.9	15.8	8.09	2.92	3.32
High	P02994	Elongation factor 1-alpha OS=Saccharomyces cerevisiae (strain ATCC 204508 / S288c) OX=559292 GN=TEF1 PE=1 SV=1	1.383	1.221	0.47	0.29	0.331561	0.487646	0.853463	0.971581	109.1	154	85.2	64.9	92.4	94.4	4.46	19.45	19.53	6.29	7.53	16.87
High	P32324	Elongation factor 2 OS=Saccharomyces cerevisiae (strain ATCC 204508 / S288c) OX=559292 GN=EFT1 PE=1 SV=1	0.821	1.284	-0.28	0.36	0.53117	0.355481	0.932622	0.918165	104.2	123.2	79.2	109.2	90.9	93.2	0.69	8.05	19.02	5.24	14.75	4.58
High	P15108	ATP-dependent molecular chaperone HSC82 OS=Saccharomyces cerevisiae (strain ATCC 204508 / S288c) OX=559292 GN=HSC82 PE=1 SV=4	0.912	1.466	-0.13	0.55	0.758879	0.126915	0.982792	0.621053	96.2	146.2	96.5	65.1	130	66.2	14.17	28.3	11.04	53.46	11.56	4.55
High	P22202	Heat shock protein SSA4 OS=Saccharomyces cerevisiae (strain ATCC 204508 / S288c) OX=559292 GN=SSA4 PE=1 SV=3	0.915	1.133	-0.13	0.18	0.768785	0.72374	0.982792	0.999196	88.6	129.1	108.5	99.1	99.9	74.8	10.12	6.74	1.79	15.25	47.75	21.71
High	P02829	ATP-dependent molecular chaperone HSP82 OS=Saccharomyces cerevisiae (strain ATCC 204508 / S288c) OX=559292 GN=HSP82 PE=1 SV=1	0.867	1.467	-0.21	0.55	0.645874	0.126095	0.982079	0.621053	94	130.3	85	90	116.7	84.1	0.66	12.91	8.76	18.39	5.88	4.49
High	P22943	12 kDa heat shock protein OS=Saccharomyces cerevisiae (strain ATCC 204508 / S288c) OX=559292 GN=HSP12 PE=1 SV=1	0.635	1.278	-0.66	0.35	0.156721	0.367215	0.566756	0.925792	84.4	97.1	102.8	116.8	118.9	79.9	3.66	48.28	0.1	8.69	6.48	9.76
High	P40212	60S ribosomal protein L13-B OS=Saccharomyces cerevisiae (strain ATCC 204508 / S288c) OX=559292 GN=RPL13B PE=1 SV=1	2.069	0.836	1.05	-0.26	0.0274367	0.302241	0.217448	0.905635	140.4	70.9	142.5	42.9	118.9	84.3	11.3	35.96	11.37	14.59	21.84	19.21
High	P15705	Heat shock protein STI1 OS=Saccharomyces cerevisiae (strain ATCC 204508 / S288c) OX=559292 GN=STI1 PE=1 SV=1	0.921	1.14	-0.12	0.19	0.783086	0.700622	0.982792	0.999196	86.4	95	101	108.3	110.8	98.6	0.21	0.15	12.54	7.67	0.58	0.95
High	P07170	Adenylate kinase OS=Saccharomyces cerevisiae (strain ATCC 204508 / S288c) OX=559292 GN=ADK1 PE=1 SV=2	0.819	1.055	-0.29	0.08	0.524774	0.976915	0.927397	0.999196	88.8	93	97.5	108.7	105.7	106.3	1.12	8.94	11.59	3.28	10.36	4.02
High	P05740	60S ribosomal protein L17-A OS=Saccharomyces cerevisiae (strain ATCC 204508 / S288c) OX=559292 GN=RPL17A PE=1 SV=4	1.558	0.638	0.64	-0.65	0.181473	0.0237703	0.612257	0.247508	150	82.2	152.8	48.9	87.5	78.6	1.19	33.12	7.39	9.49	57.76	7.22
High	Q12690	60S ribosomal protein L13-A OS=Saccharomyces cerevisiae (strain ATCC 204508 / S288c) OX=559292 GN=RPL13A PE=1 SV=1	2.613	0.623	1.39	-0.68	0.00350165	0.0178029	0.0442482	0.195129	74.7	87.7	175.2	38.7	94.7	129	24.45	9.08	1.24	3.17	4.27	12.78
High	P25694	Cell division control protein 48 OS=Saccharomyces cerevisiae (strain ATCC 204508 / S288c) OX=559292 GN=CDC48 PE=1 SV=3	1.48	0.895	0.57	-0.16	0.238587	0.473148	0.72621	0.971581	106.5	106.4	116.1	62.6	107.2	101.2	5.43	4.13	5.48	8.76	3.21	22.23
High	P32589	Heat shock protein homolog SSE1 OS=Saccharomyces cerevisiae (strain ATCC 204508 / S288c) OX=559292 GN=SSE1 PE=1 SV=4	1.208	1.099	0.27	0.14	0.578964	0.827651	0.981415	0.999196	103.4	89.7	119.8	74.8	111.7	100.7	6.23	5.3	5.82	6.64	4.89	3.85
High	P12709	Glucose-6-phosphate isomerase OS=Saccharomyces cerevisiae (strain ATCC 204508 / S288c) OX=559292 GN=PGI1 PE=1 SV=3	0.916	1.389	-0.13	0.47	0.770879	0.2	0.982792	0.750452	74.4	115.6	76.3	112.2	96.5	125.1	5.11	4.25	3.57	23.05	5.74	5.71
High	P14126	60S ribosomal protein L3 OS=Saccharomyces cerevisiae (strain ATCC 204508 / S288c) OX=559292 GN=RPL3 PE=1 SV=4	2.954	0.553	1.56	-0.85	0.000981493	0.00361828	0.0186037	0.0590986	246.6	149.7	87	16.3	36.6	63.9	0.87	35.24	53.26	45.07	49.91	7.08
High	P46990	60S ribosomal protein L17-B OS=Saccharomyces cerevisiae (strain ATCC 204508 / S288c) OX=559292 GN=RPL17B PE=1 SV=2	1.42	0.489	0.51	-1.03	0.293636	0.000514472	0.810335	0.0119043	131.4	84.2	158.5	61.3	78.6	85.9	6.5	22.75	2.22	7.47	68.2	9.87
High	P26786	40S ribosomal protein S7-A OS=Saccharomyces cerevisiae (strain ATCC 204508 / S288c) OX=559292 GN=RPS7A PE=1 SV=4	1.516	0.695	0.6	-0.53	0.21107	0.0610969	0.674455	0.433232	145.8	80.8	139.4	49.7	104.1	80.2	2.49	22.25	6.25	4.86	8.39	24.97
High	P16547	Mitochondrial outer membrane protein OM45 OS=Saccharomyces cerevisiae (strain ATCC 204508 / S288c) OX=559292 GN=OM45 PE=1 SV=2	0.92	1.241	-0.12	0.31	0.779175	0.441743	0.982792	0.971581	94	82.8	100.3	98.5	121.2	103.2	3.82	26.94	7.37	11.76	7.82	1.32
High	P38009	Bifunctional purine biosynthesis protein ADE17 OS=Saccharomyces cerevisiae (strain ATCC 204508 / S288c) OX=559292 GN=ADE17 PE=1 SV=2	1.004	0.986	0.01	-0.02	0.991652	0.781342	1	0.999196	88.3	111.6	91.1	106.8	90.6	111.7	2.54	8.02	19.4	10.9	15.69	14.73
High	P38011	Guanine nucleotide-binding protein subunit beta-like protein OS=Saccharomyces cerevisiae (strain ATCC 204508 / S288c) OX=559292 GN=ASC1 PE=1 SV=4	0.871	1.155	-0.2	0.21	0.656161	0.659001	0.982079	0.999196	76.4	105.4	97.5	110.4	110.6	99.7	7.43	5.35	1.06	31.14	12.53	6.38
High	P19414	Aconitate hydratase, mitochondrial OS=Saccharomyces cerevisiae (strain ATCC 204508 / S288c) OX=559292 GN=ACO1 PE=1 SV=2	1.068	1.286	0.09	0.36	0.859569	0.351128	0.983339	0.918165	117.6	109.8	95.6	72.4	113.8	90.8	0.46	4.43	0.97	6.39	0.35	4.46
High	P28240	Isocitrate lyase OS=Saccharomyces cerevisiae (strain ATCC 204508 / S288c) OX=559292 GN=ICL1 PE=1 SV=1	0.868	0.995	-0.2	-0.01	0.647547	0.811088	0.982079	0.999196	87.2	114	91.4	117.4	85.3	104.7	9.02	29.48	7.72	16.22	1.67	16.47
High	P29311	Protein BMH1 OS=Saccharomyces cerevisiae (strain ATCC 204508 / S288c) OX=559292 GN=BMH1 PE=1 SV=4	0.801	1.231	-0.32	0.3	0.482535	0.463087	0.925831	0.971581	107.1	88.9	97.1	107.3	108.8	90.8	12.3	18.79	3.18	26.6	18.01	7.08
High	Q03048	Cofilin OS=Saccharomyces cerevisiae (strain ATCC 204508 / S288c) OX=559292 GN=COF1 PE=1 SV=1	1.554	0.877	0.64	-0.19	0.184084	0.417759	0.614845	0.954371	107.1	108	112	66.4	96.8	109.7	3.58	17.71	1.83	17.9	12.01	15.03
High	P22803	Thioredoxin-2 OS=Saccharomyces cerevisiae (strain ATCC 204508 / S288c) OX=559292 GN=TRX2 PE=1 SV=3	0.62	1.11	-0.69	0.15	0.136685	0.792713	0.520958	0.999196	89	122.7	90.9	125.8	90.2	81.4	11.87	34.11	6.93	2.97	12.89	25.45
High	P04449	60S ribosomal protein L24-A OS=Saccharomyces cerevisiae (strain ATCC 204508 / S288c) OX=559292 GN=RPL24A PE=1 SV=1	2.086	0.58	1.06	-0.79	0.0258006	0.00698005	0.20891	0.0985488	169	83.5	149.5	32.1	92.8	73	7.15	37.68	13.97	6.77	63.18	1.19
High	P60010	Actin OS=Saccharomyces cerevisiae (strain ATCC 204508 / S288c) OX=559292 GN=ACT1 PE=1 SV=1	0.551	1.022	-0.86	0.03	0.0643066	0.907393	0.38584	0.999196	89	137.5	51.4	168.7	45.4	108	19.63	2.7	23.74	23.04	21.82	11.41	Acetyl [N-Term]
High	P41805	60S ribosomal protein L10 OS=Saccharomyces cerevisiae (strain ATCC 204508 / S288c) OX=559292 GN=RPL10 PE=1 SV=1	2.658	0.531	1.41	-0.91	0.00295936	0.00196854	0.0385642	0.0364399	180.8	100.4	142.6	29.9	74.1	72.2	5.33	25.21	5.51	5.89	34.7	32.48
High	P0CX38	40S ribosomal protein S6-B OS=Saccharomyces cerevisiae (strain ATCC 204508 / S288c) OX=559292 GN=RPS6B PE=1 SV=1	2.869	0.835	1.52	-0.26	0.0013444	0.299883	0.023359	0.901814	112.7	94.7	102.8	78.2	128.2	83.3	3.68	13.66	9.43	46.43	15.45	4.36
High	P0CX83	60S ribosomal protein L19-B OS=Saccharomyces cerevisiae (strain ATCC 204508 / S288c) OX=559292 GN=RPL19B PE=1 SV=1	2.874	0.323	1.52	-1.63	0.00131805	8.14308e-08	0.023359	4.23949e-06	183.7	111.8	146.6	31.1	42.7	84.1	8.7	25.36	2.8	35.92	75.31	0.82
High	P34730	Protein BMH2 OS=Saccharomyces cerevisiae (strain ATCC 204508 / S288c) OX=559292 GN=BMH2 PE=1 SV=3	0.834	1.184	-0.26	0.24	0.561208	0.579097	0.965047	0.971581	153.6	69.6	89.4	93.2	112	82.1	50.8	12.6	36.34	8.37	28.97	7.08
High	P50263	Protein SIP18 OS=Saccharomyces cerevisiae (strain ATCC 204508 / S288c) OX=559292 GN=SIP18 PE=1 SV=1	0.704	1.197	-0.51	0.26	0.272174	0.544722	0.772408	0.971581	71.8	92.2	89.8	150.9	91.5	103.9	14.21	40.56	10.95	25.57	11.68	5.65
High	P32316	Acetyl-CoA hydrolase OS=Saccharomyces cerevisiae (strain ATCC 204508 / S288c) OX=559292 GN=ACH1 PE=1 SV=2	0.937	0.909	-0.09	-0.14	0.824372	0.518088	0.982792	0.971581	96.6	89.2	103.4	111.7	86.6	112.5	7.49	24.08	1.05	13.97	7.29	16.87
High	P38061	60S ribosomal protein L32 OS=Saccharomyces cerevisiae (strain ATCC 204508 / S288c) OX=559292 GN=RPL32 PE=1 SV=1	2.884	0.755	1.53	-0.41	0.001272	0.134613	0.023062	0.640758	159.9	74	157.5	23.3	123.2	62.1	5.31	41.66	10.79	9.05	39.63	60.87
High	P07280	40S ribosomal protein S19-A OS=Saccharomyces cerevisiae (strain ATCC 204508 / S288c) OX=559292 GN=RPS19A PE=1 SV=2	1.008	0.74	0.01	-0.43	0.999876	0.113461	1	0.594423	118.1	94.5	102	94.2	73.9	117.3	15.76	24.66	1.7	19.4	1.42	21.24
High	P24000	60S ribosomal protein L24-B OS=Saccharomyces cerevisiae (strain ATCC 204508 / S288c) OX=559292 GN=RPL24B PE=1 SV=1	2.295	0.98	1.2	-0.03	0.0116758	0.760181	0.117321	0.999196	128.5	79.1	141.8	41.2	109.5	99.9	15.47	33.58	8.91	29.61	59.01	11.28
High	Q07653	Protein HBT1 OS=Saccharomyces cerevisiae (strain ATCC 204508 / S288c) OX=559292 GN=HBT1 PE=1 SV=1	0.8	1.108	-0.32	0.15	0.47962	0.801729	0.925831	0.999196	78.2	85	91.3	129.7	97	118.9	4.45	15.03	12.77	7.67	5.93	24.06
High	P49723	Ribonucleoside-diphosphate reductase small chain 2 OS=Saccharomyces cerevisiae (strain ATCC 204508 / S288c) OX=559292 GN=RNR4 PE=1 SV=1	0.796	1.452	-0.33	0.54	0.470358	0.137699	0.925831	0.64557	83.3	130	76.8	119.4	103.1	87.4	8.26	14.1	6.45	8.33	5.67	13.92	Acetyl [N-Term]
High	P53252	Sphingolipid long chain base-responsive protein PIL1 OS=Saccharomyces cerevisiae (strain ATCC 204508 / S288c) OX=559292 GN=PIL1 PE=1 SV=1	1.184	0.948	0.24	-0.08	0.620424	0.647003	0.981557	0.999196	117	84.5	109.2	78.9	102.5	107.9	7.24	27.84	3.83	12.79	22.01	2.16	Acetyl [N-Term]
High	P0CX85	60S ribosomal protein L35-B OS=Saccharomyces cerevisiae (strain ATCC 204508 / S288c) OX=559292 GN=RPL35B PE=1 SV=1	2.493	0.442	1.32	-1.18	0.00550317	8.3869e-05	0.0628718	0.00225364	168	81.6	159.7	29.7	82.8	78.2	4.28	25.21	13.34	21.6	62.54	24.93
High	P39516	40S ribosomal protein S14-B OS=Saccharomyces cerevisiae (strain ATCC 204508 / S288c) OX=559292 GN=RPS14B PE=1 SV=2	1.425	0.874	0.51	-0.19	0.287901	0.408536	0.797705	0.954371	126.4	88.5	132.5	56.1	109	87.5	18.28	14.98	0.75	10.35	6.88	33.68
High	Q3E841	Uncharacterized protein YNR034W-A OS=Saccharomyces cerevisiae (strain ATCC 204508 / S288c) OX=559292 GN=YNR034W-A PE=1 SV=1	0.829	1.225	-0.27	0.29	0.549264	0.477	0.954347	0.971581	95.3	131.3	93	84.3	126	70.1	12.65	53.15	8.15	11.73	30.4	6.31	Acetyl [N-Term]
High	P02407	40S ribosomal protein S17-A OS=Saccharomyces cerevisiae (strain ATCC 204508 / S288c) OX=559292 GN=RPS17A PE=1 SV=1	1.076	0.412	0.11	-1.28	0.841618	2.16209e-05	0.982792	0.000720408	151.8	88.8	103.4	98.2	46.8	111	8.23	22.98	26.76	21.16	29.49	0.89
High	Q12230	Sphingolipid long chain base-responsive protein LSP1 OS=Saccharomyces cerevisiae (strain ATCC 204508 / S288c) OX=559292 GN=LSP1 PE=1 SV=1	1.057	1.08	0.08	0.11	0.88298	0.891701	0.983339	0.999196	103	94.3	100.3	89.8	118	94.7	4.99	4.15	2.77	3.99	6.21	1.34	Acetyl [N-Term]
High	Q01855	40S ribosomal protein S15 OS=Saccharomyces cerevisiae (strain ATCC 204508 / S288c) OX=559292 GN=RPS15 PE=1 SV=1	1.99	0.617	0.99	-0.7	0.0369987	0.0157967	0.256376	0.185334	163.5	91.2	139.3	43.4	70.6	92.1	9.35	33.4	1.04	2.81	58.54	1.54
High	P53221	60S ribosomal protein L26-B OS=Saccharomyces cerevisiae (strain ATCC 204508 / S288c) OX=559292 GN=RPL26B PE=1 SV=2	1.746	0.742	0.8	-0.43	0.092026	0.115123	0.431851	0.596854	146.7	80.3	140.2	39.5	101	92.5	5.16	3.24	3.19	15.13	37.88	9.94
High	P32471	Elongation factor 1-beta OS=Saccharomyces cerevisiae (strain ATCC 204508 / S288c) OX=559292 GN=EFB1 PE=1 SV=4	1.012	1.084	0.02	0.12	0.989627	0.879751	1	0.999196	94.5	115.9	126.5	74.4	96.8	91.9	4.57	0.68	22.36	3.18	3.39	43.53
High	P17505	Malate dehydrogenase, mitochondrial OS=Saccharomyces cerevisiae (strain ATCC 204508 / S288c) OX=559292 GN=MDH1 PE=1 SV=2	1.025	1.212	0.04	0.28	0.957191	0.507331	0.995038	0.971581	80.9	79.6	104.1	107.6	111	116.7	9.78	3.81	6.42	9.13	7.05	2.77
High	P0CX40	40S ribosomal protein S8-B OS=Saccharomyces cerevisiae (strain ATCC 204508 / S288c) OX=559292 GN=RPS8B PE=1 SV=1	4.568	0.804	2.19	-0.31	3.63217e-06	0.227262	9.77171e-05	0.785514	166.5	86.1	158.2	11.1	123.6	54.5	3.84	34.33	1.52	5.91	28.47	47.46
High	O14455	60S ribosomal protein L36-B OS=Saccharomyces cerevisiae (strain ATCC 204508 / S288c) OX=559292 GN=RPL36B PE=1 SV=3	2.528	0.389	1.34	-1.36	0.00483233	6.45466e-06	0.0584082	0.000244397	180.5	87.4	157	33	45.2	96.8	7.64	43.27	5.71	7.55	89.23	42.47
High	P29453	60S ribosomal protein L8-B OS=Saccharomyces cerevisiae (strain ATCC 204508 / S288c) OX=559292 GN=RPL8B PE=1 SV=3	1.965	0.764	0.97	-0.39	0.0407241	0.149556	0.27773	0.666206	182.7	93.6	120	40.6	86.8	76.2	6.45	31.82	9.98	25	30.52	23.69
High	Q3E754	40S ribosomal protein S21-B OS=Saccharomyces cerevisiae (strain ATCC 204508 / S288c) OX=559292 GN=RPS21B PE=1 SV=1	0.749	0.976	-0.42	-0.03	0.363814	0.745713	0.857122	0.999196	80.6	120.1	96	118.3	84.1	100.8	8.88	53.12	11.15	18.69	3.39	6.47	Acetyl [N-Term]
High	P16140	V-type proton ATPase subunit B OS=Saccharomyces cerevisiae (strain ATCC 204508 / S288c) OX=559292 GN=VMA2 PE=1 SV=2	1.48	0.901	0.57	-0.15	0.238574	0.490971	0.72621	0.971581	102.7	113.2	131.8	46.7	118.8	86.9	5.04	17.96	1.08	23.89	11.29	19.38
High	P0CX48	40S ribosomal protein S11-B OS=Saccharomyces cerevisiae (strain ATCC 204508 / S288c) OX=559292 GN=RPS11B PE=1 SV=1	3.501	0.417	1.81	-1.26	0.000135204	2.75719e-05	0.00296737	0.000883363	229	118.3	151.1	12.4	36	53.2	2.31	13.58	16.94	52.5	97.96	17.43
High	P37291	Serine hydroxymethyltransferase, cytosolic OS=Saccharomyces cerevisiae (strain ATCC 204508 / S288c) OX=559292 GN=SHM2 PE=1 SV=2	1.105	0.826	0.14	-0.28	0.77751	0.27877	0.982792	0.860058	128.9	152.4	92.8	67.1	79.3	79.5	0.31	20.82	7.07	6.77	34.66	4.89
High	P40525	60S ribosomal protein L34-B OS=Saccharomyces cerevisiae (strain ATCC 204508 / S288c) OX=559292 GN=RPL34B PE=1 SV=1	3.846	0.855	1.94	-0.23	4.04886e-05	0.353054	0.000989096	0.918165	155.4	74.5	156.1	11.7	147.3	55	2.53	24.4	14.52	48.09	33.93	46.29
High	P05745	60S ribosomal protein L36-A OS=Saccharomyces cerevisiae (strain ATCC 204508 / S288c) OX=559292 GN=RPL36A PE=1 SV=3	2.208	0.277	1.14	-1.85	0.0162533	1.337e-09	0.151684	7.42481e-08	188.2	120.1	150.7	31	41.7	68.4	14.22	60.27	6.71	52.63	88.98	51.04
High	P0C0V8	40S ribosomal protein S21-A OS=Saccharomyces cerevisiae (strain ATCC 204508 / S288c) OX=559292 GN=RPS21A PE=1 SV=1	0.784	1.034	-0.35	0.05	0.442474	0.949317	0.920258	0.999196	88.9	109.4	93.5	120.3	96.2	91.7	20.24	68.24	1.83	1.56	35.06	27.78	Acetyl [N-Term]
High	P39938	40S ribosomal protein S26-A OS=Saccharomyces cerevisiae (strain ATCC 204508 / S288c) OX=559292 GN=RPS26A PE=1 SV=1	3.64	0.961	1.86	-0.06	8.29345e-05	0.691283	0.00192132	0.999196	132.9	78	162.3	12.4	159.4	54.9	1.27	29.31	6.19	28.3	0.13	79.43
High	P05743	60S ribosomal protein L26-A OS=Saccharomyces cerevisiae (strain ATCC 204508 / S288c) OX=559292 GN=RPL26A PE=1 SV=3	2.076	0.906	1.05	-0.14	0.0267955	0.506103	0.214879	0.971581	147.8	70.2	133.3	47.3	103.8	97.7	0.01	40.57	3.86	2.88	35.28	3.15
High	Q01574	Acetyl-coenzyme A synthetase 1 OS=Saccharomyces cerevisiae (strain ATCC 204508 / S288c) OX=559292 GN=ACS1 PE=1 SV=2	0.78	0.92	-0.36	-0.12	0.432929	0.553951	0.913122	0.971581	122.8	131.1	97.5	84.1	92.4	72.1	10.95	29.76	9.7	17.83	0.88	12.85
High	P14306	Carboxypeptidase Y inhibitor OS=Saccharomyces cerevisiae (strain ATCC 204508 / S288c) OX=559292 GN=TFS1 PE=1 SV=2	0.912	1.129	-0.13	0.17	0.760601	0.735166	0.982792	0.999196	94	91	101.9	98.4	112.6	102.1	9.54	9.65	3.57	5.76	14.7	17.78	Acetyl [N-Term]
High	P0CX31	40S ribosomal protein S24-A OS=Saccharomyces cerevisiae (strain ATCC 204508 / S288c) OX=559292 GN=RPS24A PE=1 SV=1	1.838	0.906	0.88	-0.14	0.0655657	0.506973	0.390028	0.971581	124.7	79.3	135.1	48.3	124.4	88.3	4.18	18.09	5.95	10.44	16.37	2.23
High	A7A1W1	40S ribosomal protein S1-A OS=Saccharomyces cerevisiae (strain YJM789) OX=307796 GN=RPS1A PE=3 SV=1	1.127	0.648	0.17	-0.63	0.731533	0.0284689	0.982792	0.280952	169.9	151	96.1	51.7	66.8	64.5	8.97	8.8	20.83	23.01	18.4	21.66
High	P34760	Peroxiredoxin TSA1 OS=Saccharomyces cerevisiae (strain ATCC 204508 / S288c) OX=559292 GN=TSA1 PE=1 SV=3	1.198	1.478	0.26	0.56	0.595262	0.117508	0.981557	0.604225	101.3	119.1	100.9	57.6	154.6	66.6	3.25	16.05	3.84	26.6	15.97	14.54
High	P23248	40S ribosomal protein S1-B OS=Saccharomyces cerevisiae (strain ATCC 204508 / S288c) OX=559292 GN=RPS1B PE=1 SV=3	1.466	0.92	0.55	-0.12	0.250493	0.551509	0.740032	0.971581	158.5	120.5	98.1	53.3	83.3	86.2	3.25	12.51	14	17.78	17.84	43.15
High	P02406	60S ribosomal protein L28 OS=Saccharomyces cerevisiae (strain ATCC 204508 / S288c) OX=559292 GN=RPL28 PE=1 SV=3	2.269	0.666	1.18	-0.59	0.0128482	0.0391645	0.127564	0.335136	143.3	88	150.6	30.6	119.2	68.3	5.68	14.77	7.6	6.01	37.88	22.32
High	P39939	40S ribosomal protein S26-B OS=Saccharomyces cerevisiae (strain ATCC 204508 / S288c) OX=559292 GN=RPS26B PE=1 SV=1	3.839	1.084	1.94	0.12	4.15088e-05	0.877477	0.000989096	0.999196	150.6	81.3	139.1	16.1	150.9	61.9	4.13	34.88	22.22	52.74	16.54	3.83
High	P09624	Dihydrolipoyl dehydrogenase, mitochondrial OS=Saccharomyces cerevisiae (strain ATCC 204508 / S288c) OX=559292 GN=LPD1 PE=1 SV=1	1.682	1.025	0.75	0.04	0.116581	0.918269	0.486143	0.999196	83.9	63.8	102.9	92.8	108.8	147.9	5.28	8.87	18.86	42.26	21.07	5.54
High	P0CX30	40S ribosomal protein S23-B OS=Saccharomyces cerevisiae (strain ATCC 204508 / S288c) OX=559292 GN=RPS23B PE=1 SV=1	3.946	0.461	1.98	-1.12	2.88037e-05	0.000181992	0.000750695	0.00459392	174.7	111.6	146.7	18.2	70.5	78.3	1	23.09	4.56	18.96	69.72	2.59
High	P04840	Mitochondrial outer membrane protein porin 1 OS=Saccharomyces cerevisiae (strain ATCC 204508 / S288c) OX=559292 GN=POR1 PE=1 SV=4	1.084	1.266	0.12	0.34	0.823461	0.389906	0.982792	0.941425	107.8	98.6	108.4	67.8	132.3	85.2	1.95	9.01	5.47	5.5	20.52	1.22
High	P00817	Inorganic pyrophosphatase OS=Saccharomyces cerevisiae (strain ATCC 204508 / S288c) OX=559292 GN=IPP1 PE=1 SV=4	1.058	0.901	0.08	-0.15	0.880224	0.492624	0.983339	0.971581	98.1	87.4	103.2	108.8	98.7	103.7	14.74	7.31	11.22	27.62	7.61	1.4
High	P48164	40S ribosomal protein S7-B OS=Saccharomyces cerevisiae (strain ATCC 204508 / S288c) OX=559292 GN=RPS7B PE=1 SV=1	1.504	0.707	0.59	-0.5	0.220071	0.0735292	0.689996	0.49283	111.6	90.6	141.8	57.2	100.7	98.1	11.15	14.34	2.6	28.24	11.14	22.89
High	P38879	Nascent polypeptide-associated complex subunit alpha OS=Saccharomyces cerevisiae (strain ATCC 204508 / S288c) OX=559292 GN=EGD2 PE=1 SV=3	0.811	1.005	-0.3	0.01	0.506332	0.84722	0.925831	0.999196	91.8	72.2	110.5	119.2	110.9	95.5	17.52	12.54	8.63	3.38	2.31	19.8
High	P47143	Adenosine kinase OS=Saccharomyces cerevisiae (strain ATCC 204508 / S288c) OX=559292 GN=ADO1 PE=1 SV=1	0.892	1.225	-0.17	0.29	0.707502	0.476802	0.982792	0.971581	101.5	117.1	93.1	105.6	99.4	83.2	22.14	1.2	1.67	7.43	11.21	10.99
High	P0CT04	Protease B inhibitor 2 OS=Saccharomyces cerevisiae (strain ATCC 204508 / S288c) OX=559292 GN=PBI2 PE=1 SV=1	0.58	1.039	-0.79	0.06	0.0900663	0.969251	0.431851	0.999196	73.6	123.3	89.9	131.7	104	77.4	9.26	59.92	8.05	5.43	4.57	24.23
High	P07257	Cytochrome b-c1 complex subunit 2, mitochondrial OS=Saccharomyces cerevisiae (strain ATCC 204508 / S288c) OX=559292 GN=QCR2 PE=1 SV=1	1.324	1.321	0.41	0.4	0.402455	0.291681	0.89447	0.880327	106.2	91.4	119.7	58.7	142.2	81.7	8.35	10.88	1.75	12.76	18.73	2.25
High	Q08969	Protein GRE1 OS=Saccharomyces cerevisiae (strain ATCC 204508 / S288c) OX=559292 GN=GRE1 PE=1 SV=1	0.694	0.84	-0.53	-0.25	0.252344	0.314594	0.74104	0.913415	71.4	95.8	100.2	132.6	93.8	106.4	13.61	11.09	13.17	12.36	6.05	6.49
High	P17076	60S ribosomal protein L8-A OS=Saccharomyces cerevisiae (strain ATCC 204508 / S288c) OX=559292 GN=RPL8A PE=1 SV=4	1.961	0.536	0.97	-0.9	0.0412932	0.00223213	0.27773	0.0395609	199.5	114.1	120.3	39.1	50.2	76.9	13.52	35.32	24.81	8.59	61.08	30.81
High	P48589	40S ribosomal protein S12 OS=Saccharomyces cerevisiae (strain ATCC 204508 / S288c) OX=559292 GN=RPS12 PE=1 SV=1	1.156	1.185	0.21	0.24	0.674674	0.57679	0.982792	0.971581	101.6	100.5	109.7	75.5	106.6	106.1	3.41	21.64	3.49	7.31	17.18	12.24
High	P05748	60S ribosomal protein L15-A OS=Saccharomyces cerevisiae (strain ATCC 204508 / S288c) OX=559292 GN=RPL15A PE=1 SV=3	2.555	0.276	1.35	-1.86	0.00436039	1.20502e-09	0.0534789	7.16989e-08	254.9	90.4	171.1	9.5	50.9	23.2	8.24	21.98	4.42	34.92	86.52	72.2
High	P00890	Citrate synthase, mitochondrial OS=Saccharomyces cerevisiae (strain ATCC 204508 / S288c) OX=559292 GN=CIT1 PE=1 SV=2	0.84	1.269	-0.25	0.34	0.577585	0.383892	0.981071	0.936906	70	78.9	74	165.2	83.6	128.3	9.26	13.56	6.91	24.19	28.97	15.04
High	P04147	Polyadenylate-binding protein, cytoplasmic and nuclear OS=Saccharomyces cerevisiae (strain ATCC 204508 / S288c) OX=559292 GN=PAB1 PE=1 SV=4	1.027	1.131	0.04	0.18	0.953782	0.728603	0.995038	0.999196	93.5	99.6	105.2	88.5	108.4	104.9	9.86	2.57	3.08	8.9	10.68	6.48
High	P05317	60S acidic ribosomal protein P0 OS=Saccharomyces cerevisiae (strain ATCC 204508 / S288c) OX=559292 GN=RPP0 PE=1 SV=2	0.77	1.313	-0.38	0.39	0.408827	0.30432	0.896761	0.908598	97	126.3	100.1	93.6	118.1	64.9	1.58	38.84	2.84	0.69	11.77	9.02
High	P40531	Protein GVP36 OS=Saccharomyces cerevisiae (strain ATCC 204508 / S288c) OX=559292 GN=GVP36 PE=1 SV=1	1.325	0.822	0.41	-0.28	0.401617	0.268106	0.89447	0.842762	87.5	84.8	132.3	87.3	99.5	108.6	18.36	5.27	6.36	7.39	5.32	4.36
High	P00445	Superoxide dismutase [Cu-Zn] OS=Saccharomyces cerevisiae (strain ATCC 204508 / S288c) OX=559292 GN=SOD1 PE=1 SV=2	0.702	1.122	-0.51	0.17	0.267629	0.755357	0.76702	0.999196	73.4	65.3	119.5	127.3	99.3	115.3	3.56	17.24	2.43	17.99	3.25	1.8
High	P38077	ATP synthase subunit gamma, mitochondrial OS=Saccharomyces cerevisiae (strain ATCC 204508 / S288c) OX=559292 GN=ATP3 PE=1 SV=1	1.359	1	0.44	0	0.359634	0.828887	0.857053	0.999196	83	108.3	108	75.4	95.9	129.4	1.19	9.35	11.9	33.96	3.79	9.46
High	P06168	Ketol-acid reductoisomerase, mitochondrial OS=Saccharomyces cerevisiae (strain ATCC 204508 / S288c) OX=559292 GN=ILV5 PE=1 SV=1	1.598	1	0.68	0	0.157581	0.828899	0.566756	0.999196	103.5	120.4	118	49	113.6	95.6	2.84	4.02	0.12	7.36	2.5	8.6
High	P00447	Superoxide dismutase [Mn], mitochondrial OS=Saccharomyces cerevisiae (strain ATCC 204508 / S288c) OX=559292 GN=SOD2 PE=1 SV=1	0.941	1.138	-0.09	0.19	0.833016	0.707643	0.982792	0.999196	81	115.9	97.2	101	115.8	89.1	3.32	4.11	0.81	3.53	21.35	9.4
High	P0CX26	60S ribosomal protein L43-B OS=Saccharomyces cerevisiae (strain ATCC 204508 / S288c) OX=559292 GN=RPL43B PE=1 SV=1	2.209	0.657	1.14	-0.61	0.0161832	0.0337028	0.151684	0.319028	181.8	101.4	152	20.2	98.9	45.6	7.06	48.68	12.3	22.51	49.1	94.83
High	P17709	Glucokinase-1 OS=Saccharomyces cerevisiae (strain ATCC 204508 / S288c) OX=559292 GN=GLK1 PE=1 SV=1	0.944	0.975	-0.08	-0.04	0.841438	0.74274	0.982792	0.999196	145.6	214.9	96.9	35.2	75.5	32	0.33	47.52	28.59	15.16	30.47	59.46
High	P19262	Dihydrolipoyllysine-residue succinyltransferase component of 2-oxoglutarate dehydrogenase complex, mitochondrial OS=Saccharomyces cerevisiae (strain ATCC 204508 / S288c) OX=559292 GN=KGD2 PE=1 SV=2	1.587	1.14	0.67	0.19	0.164216	0.703302	0.577772	0.999196	95	104	105.5	68.4	117.5	109.6	3.51	6.32	7.92	3.02	11.74	5.8
High	P01094	Protease A inhibitor 3 OS=Saccharomyces cerevisiae (strain ATCC 204508 / S288c) OX=559292 GN=PAI3 PE=1 SV=1	0.615	1.198	-0.7	0.26	0.130139	0.542025	0.509908	0.971581	89.6	121.6	98.4	103.2	119.7	67.5	3.7	50.79	18.31	2.21	7.41	8.56	Acetyl [N-Term]
High	P36105	60S ribosomal protein L14-A OS=Saccharomyces cerevisiae (strain ATCC 204508 / S288c) OX=559292 GN=RPL14A PE=1 SV=1	3.404	0.648	1.77	-0.63	0.000191577	0.0286685	0.00399438	0.280952	206.2	126.2	136.5	5.4	86.6	39.1	10.37	43.49	20.23	33.04	26.56	46.86
High	Q00711	Succinate dehydrogenase [ubiquinone] flavoprotein subunit, mitochondrial OS=Saccharomyces cerevisiae (strain ATCC 204508 / S288c) OX=559292 GN=SDH1 PE=1 SV=1	0.979	1.021	-0.03	0.03	0.92877	0.905089	0.995038	0.999196	101.5	98.4	103.7	88.1	104.8	103.5	2.79	14.99	1.99	8.97	21.24	7.67
High	P49167	60S ribosomal protein L38 OS=Saccharomyces cerevisiae (strain ATCC 204508 / S288c) OX=559292 GN=RPL38 PE=1 SV=1	2.792	0.846	1.48	-0.24	0.00178812	0.329513	0.029241	0.913415	166	71.2	161.7	23.2	110.2	67.8	9.16	11.2	21.39	1.33	31.29	70.14
High	P00128	Cytochrome b-c1 complex subunit 7, mitochondrial OS=Saccharomyces cerevisiae (strain ATCC 204508 / S288c) OX=559292 GN=QCR7 PE=1 SV=2	1.462	0.99	0.55	-0.01	0.253878	0.796585	0.742927	0.999196	124.3	80.5	141.7	29.4	140.6	83.4	0.55	2.85	9.49	29.42	3.33	23.6
High	P17255	V-type proton ATPase catalytic subunit A OS=Saccharomyces cerevisiae (strain ATCC 204508 / S288c) OX=559292 GN=VMA1 PE=1 SV=3	1.006	1.046	0.01	0.07	0.996529	0.992996	1	0.999196	105.7	132.9	107.2	70.8	103.7	79.8	2.97	10.55	3.07	54.8	4.19	42.07
High	P38013	Peroxiredoxin AHP1 OS=Saccharomyces cerevisiae (strain ATCC 204508 / S288c) OX=559292 GN=AHP1 PE=1 SV=4	0.774	1.189	-0.37	0.25	0.419993	0.565873	0.909802	0.971581	74.8	80	75.3	156.1	81.1	132.7	7.08	44.83	7.23	14.79	17.69	14.18
High	P30902	ATP synthase subunit d, mitochondrial OS=Saccharomyces cerevisiae (strain ATCC 204508 / S288c) OX=559292 GN=ATP7 PE=1 SV=2	1.112	0.929	0.15	-0.11	0.761752	0.582736	0.982792	0.971581	104	55.1	130.5	90	115.5	104.9	16.54	12.96	20.61	23.26	8.72	18.56
High	P32473	Pyruvate dehydrogenase E1 component subunit beta, mitochondrial OS=Saccharomyces cerevisiae (strain ATCC 204508 / S288c) OX=559292 GN=PDB1 PE=1 SV=2	1.293	1.193	0.37	0.25	0.444643	0.555684	0.920466	0.971581	107	100.9	112.4	54.6	135.4	89.7	6.46	17.7	1.15	9.96	0.65	26.44
High	P23301	Eukaryotic translation initiation factor 5A-1 OS=Saccharomyces cerevisiae (strain ATCC 204508 / S288c) OX=559292 GN=HYP2 PE=1 SV=3	0.993	1.12	-0.01	0.16	0.96526	0.763877	0.995038	0.999196	105	82.7	107.5	96.9	107.9	100	1.34	8.66	11.34	1.07	6.44	8.29
High	Q3E7X9	40S ribosomal protein S28-A OS=Saccharomyces cerevisiae (strain ATCC 204508 / S288c) OX=559292 GN=RPS28A PE=1 SV=1	0.862	0.82	-0.21	-0.29	0.632991	0.264461	0.982079	0.840055	73.4	86.9	86.9	135.4	99.9	117.5	11.68	11.54	26.2	48.46	19.4	4.2	Acetyl [N-Term]
High	P05319	60S acidic ribosomal protein P2-alpha OS=Saccharomyces cerevisiae (strain ATCC 204508 / S288c) OX=559292 GN=RPP2A PE=1 SV=1	0.863	1.078	-0.21	0.11	0.636043	0.897329	0.982079	0.999196	90.4	64.4	113.6	109.6	105.3	116.6	5.58	38.28	2.43	38.98	41.38	0.84
High	P0C0X0	40S ribosomal protein S28-B OS=Saccharomyces cerevisiae (strain ATCC 204508 / S288c) OX=559292 GN=RPS28B PE=1 SV=1	0.701	1.055	-0.51	0.08	0.26562	0.977011	0.763886	0.999196	86.3	70.2	96.2	127.8	100.7	118.8	6.89	11.45	4.99	33.6	12.26	8.01	Acetyl [N-Term]
High	P35691	Translationally-controlled tumor protein homolog OS=Saccharomyces cerevisiae (strain ATCC 204508 / S288c) OX=559292 GN=TMA19 PE=1 SV=1	0.887	1.038	-0.17	0.05	0.695131	0.963149	0.982792	0.999196	93.2	98.2	101.3	105.9	100.4	101	9.57	24.26	8.29	11.82	9.14	3.62
High	P0CX53	60S ribosomal protein L12-A OS=Saccharomyces cerevisiae (strain ATCC 204508 / S288c) OX=559292 GN=RPL12A PE=1 SV=1	1.116	1.207	0.16	0.27	0.753574	0.519518	0.982792	0.971581	100	102.5	88.2	103.2	100.2	106	0.94	4.18	3.41	16.81	8.03	6.25
High	P34227	Peroxiredoxin PRX1, mitochondrial OS=Saccharomyces cerevisiae (strain ATCC 204508 / S288c) OX=559292 GN=PRX1 PE=1 SV=1	0.944	1.308	-0.08	0.39	0.841632	0.313076	0.982792	0.913415	93.1	85.2	98.4	101.6	127.3	94.4	7.51	8.07	11.92	4.38	2.92	5.72
High	P39015	Suppressor protein STM1 OS=Saccharomyces cerevisiae (strain ATCC 204508 / S288c) OX=559292 GN=STM1 PE=1 SV=3	0.869	1.155	-0.2	0.21	0.649384	0.657123	0.982079	0.999196	85.9	85.3	113	116.7	100	99.2	7.26	8.22	16.34	12.57	28.32	17.57
High	P32590	Heat shock protein homolog SSE2 OS=Saccharomyces cerevisiae (strain ATCC 204508 / S288c) OX=559292 GN=SSE2 PE=1 SV=3	1.825	1.15	0.87	0.2	0.0688368	0.673195	0.392684	0.999196	122.6	121	94.9	49.6	115.3	96.6	20.88	35.53	2.3	16.77	21	16.38
High	P01097	ATPase inhibitor, mitochondrial OS=Saccharomyces cerevisiae (strain ATCC 204508 / S288c) OX=559292 GN=INH1 PE=1 SV=2	0.626	1.154	-0.68	0.21	0.144515	0.661365	0.542842	0.999196	81.1	103.2	99.3	122.4	110.9	83.1	4.72	49.69	5.82	6.29	8.94	5.12
High	P17695	Glutaredoxin-2 OS=Saccharomyces cerevisiae (strain ATCC 204508 / S288c) OX=559292 GN=GRX2 PE=1 SV=3	1.011	0.921	0.02	-0.12	0.990728	0.554456	1	0.971581	83.4	92.1	102.8	111.3	93.7	116.6	21.41	35.83	8.35	0.31	31.41	6.35
High	P04806	Hexokinase-1 OS=Saccharomyces cerevisiae (strain ATCC 204508 / S288c) OX=559292 GN=HXK1 PE=1 SV=2	1.07	0.818	0.1	-0.29	0.854935	0.258923	0.982792	0.838692	114.1	175.4	95.1	61.6	82.3	71.6	2.72	31.17	25.24	10.06	1.17	40.45
High	P41940	Mannose-1-phosphate guanyltransferase OS=Saccharomyces cerevisiae (strain ATCC 204508 / S288c) OX=559292 GN=PSA1 PE=1 SV=2	1.582	0.99	0.66	-0.02	0.166642	0.793794	0.577772	0.999196	100.4	119.6	97.5	73.1	97.8	111.5	10.19	5.58	2.86	26.48	6.28	4.23
High	P0C2H6	60S ribosomal protein L27-A OS=Saccharomyces cerevisiae (strain ATCC 204508 / S288c) OX=559292 GN=RPL27A PE=1 SV=1	1.738	0.519	0.8	-0.95	0.0949666	0.00139068	0.436965	0.0282545	171.8	101.6	156.6	29.6	67.4	73	1.2	58.39	7.73	14.11	73.43	59.66
High	P20081	FK506-binding protein 1 OS=Saccharomyces cerevisiae (strain ATCC 204508 / S288c) OX=559292 GN=FPR1 PE=1 SV=2	0.581	1.248	-0.78	0.32	0.0919259	0.426006	0.431851	0.956504	68.6	115.4	71.4	164.8	96.3	83.5	6.56	40.36	13.75	24.54	1.66	11.17
High	P36010	Nucleoside diphosphate kinase OS=Saccharomyces cerevisiae (strain ATCC 204508 / S288c) OX=559292 GN=YNK1 PE=1 SV=1	1.016	1.026	0.02	0.04	0.979352	0.921118	0.997289	0.999196	84.5	79	89.1	116	95.1	136.4	2.33	10.86	6.35	9.8	15.4	16.31
High	P25294	Protein SIS1 OS=Saccharomyces cerevisiae (strain ATCC 204508 / S288c) OX=559292 GN=SIS1 PE=1 SV=1	0.885	1.075	-0.18	0.1	0.691264	0.906863	0.982792	0.999196	72.7	90.9	100.1	117.6	103.6	115.1	2	17.24	1.24	6.26	10.7	17.29
High	P38804	Restriction of telomere capping protein 3 OS=Saccharomyces cerevisiae (strain ATCC 204508 / S288c) OX=559292 GN=RTC3 PE=1 SV=1	0.883	1.38	-0.18	0.46	0.686074	0.210346	0.982792	0.752011	114.8	131.3	93.7	84.6	115.2	60.5	12.92	19.54	6.19	52.39	31.59	20.08
High	P38701	40S ribosomal protein S20 OS=Saccharomyces cerevisiae (strain ATCC 204508 / S288c) OX=559292 GN=RPS20 PE=1 SV=3	1.558	0.871	0.64	-0.2	0.182062	0.400575	0.612257	0.949062	136.6	102.2	113.6	61.3	95	91.4	4.91	7	6.07	0.99	0.45	18.22
High	A6ZRW6	Malate synthase 1 OS=Saccharomyces cerevisiae (strain YJM789) OX=307796 GN=MLS1 PE=3 SV=1	0.786	1.171	-0.35	0.23	0.445885	0.613517	0.920466	0.981492	101.7	145.3	83.1	95.3	90.9	83.6	3.88	17.05	9.67	9.93	9.49	9.06
High	P0C0W9	60S ribosomal protein L11-A OS=Saccharomyces cerevisiae (strain ATCC 204508 / S288c) OX=559292 GN=RPL11A PE=1 SV=2	1.945	0.846	0.96	-0.24	0.0439506	0.32947	0.284626	0.913415	131.9	113	132	37.3	113.8	72	3.03	12.44	11.58	21.12	17.85	3.75
High	P41057	40S ribosomal protein S29-A OS=Saccharomyces cerevisiae (strain ATCC 204508 / S288c) OX=559292 GN=RPS29A PE=1 SV=3	1.323	0.684	0.4	-0.55	0.403825	0.0522662	0.89447	0.38873	122.2	88	123.3	72.1	94	100.4	6.55	11.83	1.02	2.78	42.58	3.73
High	A6ZQJ1	ATP-dependent RNA helicase eIF4A OS=Saccharomyces cerevisiae (strain YJM789) OX=307796 GN=TIF1 PE=3 SV=1	1.042	1.075	0.06	0.1	0.919093	0.908323	0.99034	0.999196	120.6	120.6	112.2	70.3	93.3	83	32.77	19.89	11.37	14.85	25.29	15.57
High	P04456	60S ribosomal protein L25 OS=Saccharomyces cerevisiae (strain ATCC 204508 / S288c) OX=559292 GN=RPL25 PE=1 SV=4	1.324	0.782	0.41	-0.36	0.402596	0.181796	0.89447	0.701257	124.8	80	136.6	68	102.2	88.5	9.26	21.89	7.16	5.94	21.9	1.89
High	P41338	Acetyl-CoA acetyltransferase OS=Saccharomyces cerevisiae (strain ATCC 204508 / S288c) OX=559292 GN=ERG10 PE=1 SV=3	0.831	1.135	-0.27	0.18	0.553639	0.71546	0.955972	0.999196	83	81.4	92.7	131.3	94.1	117.5	6.14	1.29	8.29	18.87	2.65	9.21
High	A6ZV70	Catalase T OS=Saccharomyces cerevisiae (strain YJM789) OX=307796 GN=CTT1 PE=3 SV=2	1.032	1.05	0.05	0.07	0.941861	0.9925	0.995038	0.999196	121.9	103.2	112.5	70.7	114.8	77	6.09	7.17	8.31	1.34	13.6	4.7
High	P08417	Fumarate hydratase, mitochondrial OS=Saccharomyces cerevisiae (strain ATCC 204508 / S288c) OX=559292 GN=FUM1 PE=1 SV=2	1.085	1.101	0.12	0.14	0.82109	0.823206	0.982792	0.999196	96	123.7	108.7	79.5	101.3	90.7	20.22	12.2	17.83	26.51	10.37	10.34
High	P54113	Bifunctional purine biosynthesis protein ADE16 OS=Saccharomyces cerevisiae (strain ATCC 204508 / S288c) OX=559292 GN=ADE16 PE=1 SV=1	0.991	0.879	-0.01	-0.19	0.959363	0.422492	0.995038	0.954371	56.4	71.7	69.1	254.4	62.3	86.1	18.16	2.99	14.51	11.86	2.63	16.38
High	P0CX35	40S ribosomal protein S4-A OS=Saccharomyces cerevisiae (strain ATCC 204508 / S288c) OX=559292 GN=RPS4A PE=1 SV=1	1.399	1.085	0.48	0.12	0.314979	0.875772	0.850054	0.999196	145.7	126.6	105.9	41.7	109.7	70.4	9.68	12.93	9.21	59.23	2.34	14.17
High	P21306	ATP synthase subunit epsilon, mitochondrial OS=Saccharomyces cerevisiae (strain ATCC 204508 / S288c) OX=559292 GN=ATP15 PE=1 SV=2	0.711	1.079	-0.49	0.11	0.285694	0.895962	0.796885	0.999196	71.1	118.4	70.4	149.8	80.3	110.1	0.14	35.73	1.19	28.32	12.91	3.28
High	P32836	GTP-binding nuclear protein GSP2/CNR2 OS=Saccharomyces cerevisiae (strain ATCC 204508 / S288c) OX=559292 GN=GSP2 PE=1 SV=1	1.145	1.213	0.2	0.28	0.695054	0.505653	0.982792	0.971581	123.4	137	77.4	81.7	92	88.6	5.08	10.26	21.04	27.07	9.14	0.65
High	P26783	40S ribosomal protein S5 OS=Saccharomyces cerevisiae (strain ATCC 204508 / S288c) OX=559292 GN=RPS5 PE=1 SV=3	0.586	1.179	-0.77	0.24	0.0962394	0.591346	0.436965	0.971581	122	116.6	94.4	103.9	106.5	56.6	2.75	27.19	3.14	5.56	3.73	50.05
High	P21801	Succinate dehydrogenase [ubiquinone] iron-sulfur subunit, mitochondrial OS=Saccharomyces cerevisiae (strain ATCC 204508 / S288c) OX=559292 GN=SDH2 PE=1 SV=1	1.011	1.09	0.02	0.12	0.990927	0.859962	1	0.999196	97.8	109.5	88.4	92.9	101.2	110.1	0.26	3.22	12.38	9.99	12.78	10.66
High	Q03558	NADPH dehydrogenase 2 OS=Saccharomyces cerevisiae (strain ATCC 204508 / S288c) OX=559292 GN=OYE2 PE=1 SV=3	0.985	1.167	-0.02	0.22	0.943808	0.624374	0.995038	0.995712	83.9	71.6	112.6	95.3	137.4	99.1	11.94	1.97	6.57	24.34	6.14	3.5
High	O14467	Multiprotein-bridging factor 1 OS=Saccharomyces cerevisiae (strain ATCC 204508 / S288c) OX=559292 GN=MBF1 PE=1 SV=2	1.163	1.142	0.22	0.19	0.659861	0.697528	0.982079	0.999196	107.6	71.8	116.7	76.3	133.6	94	3.38	9.06	16.17	14	16.6	5.79
High	P25373	Glutaredoxin-1 OS=Saccharomyces cerevisiae (strain ATCC 204508 / S288c) OX=559292 GN=GRX1 PE=1 SV=1	0.565	0.749	-0.82	-0.42	0.0759538	0.125811	0.414518	0.621053	80	78.7	98	167.3	68.5	107.6	2.98	7.7	7.21	19.17	16.74	16.96
High	P07274	Profilin OS=Saccharomyces cerevisiae (strain ATCC 204508 / S288c) OX=559292 GN=PFY1 PE=1 SV=2	0.643	0.966	-0.64	-0.05	0.168148	0.708549	0.577772	0.999196	85.8	74.6	102.3	143.6	92.6	101.1	15.98	13.21	10.66	37.36	12.72	14.5
High	P31116	Homoserine dehydrogenase OS=Saccharomyces cerevisiae (strain ATCC 204508 / S288c) OX=559292 GN=HOM6 PE=1 SV=1	1.008	1.345	0.01	0.43	1	0.256166	1	0.838672	91.7	93.5	109.6	91.9	128.2	85.2	12.43	2.33	13.82	17.83	15.52	8.58
High	P39726	Glycine cleavage system H protein, mitochondrial OS=Saccharomyces cerevisiae (strain ATCC 204508 / S288c) OX=559292 GN=GCV3 PE=1 SV=3	0.669	0.899	-0.58	-0.15	0.209743	0.485925	0.672789	0.971581	69.4	133.4	112	114.2	63.6	107.4	24.7	4.36	36.05	48.92	4.72	0.56
High	P43616	Cys-Gly metallodipeptidase DUG1 OS=Saccharomyces cerevisiae (strain ATCC 204508 / S288c) OX=559292 GN=DUG1 PE=1 SV=1	0.883	1.012	-0.18	0.02	0.684494	0.873943	0.982792	0.999196	67.9	93.4	96.9	127.9	93.5	120.3	16.01	18.83	1.39	6.71	2.77	8.11
High	P25719	Peptidyl-prolyl cis-trans isomerase C, mitochondrial OS=Saccharomyces cerevisiae (strain ATCC 204508 / S288c) OX=559292 GN=CPR3 PE=1 SV=1	0.824	1.181	-0.28	0.24	0.536703	0.587511	0.936423	0.971581	60.2	106.9	90	114.3	107.2	121.5	18.34	42.03	3.62	24.83	12.35	8.84
High	Q12165	ATP synthase subunit delta, mitochondrial OS=Saccharomyces cerevisiae (strain ATCC 204508 / S288c) OX=559292 GN=ATP16 PE=1 SV=1	0.846	0.771	-0.24	-0.38	0.591653	0.161375	0.981557	0.66936	67.4	135.2	103.2	101.7	73.4	119.1	19.73	17.12	2.95	2.18	9.65	25.3
High	P38219	Obg-like ATPase 1 OS=Saccharomyces cerevisiae (strain ATCC 204508 / S288c) OX=559292 GN=OLA1 PE=1 SV=1	1.433	1.112	0.52	0.15	0.280894	0.786818	0.788774	0.999196	134	140.3	86.7	62.8	82.5	93.6	1.3	8	5.83	7.37	24.55	20.55
High	P09938	Ribonucleoside-diphosphate reductase small chain 1 OS=Saccharomyces cerevisiae (strain ATCC 204508 / S288c) OX=559292 GN=RNR2 PE=1 SV=2	0.792	1.446	-0.34	0.53	0.459385	0.142864	0.925831	0.65749	72.8	120.9	56.6	155.8	74.7	119.1	10.27	18.24	13.57	46.81	3.95	4.77
High	P04807	Hexokinase-2 OS=Saccharomyces cerevisiae (strain ATCC 204508 / S288c) OX=559292 GN=HXK2 PE=1 SV=4	1.201	0.901	0.26	-0.15	0.590292	0.491462	0.981557	0.971581	104.9	135.4	101.9	73.4	91.5	92.8	12.33	5.46	18.35	4.52	13.17	22.31
High	P0CX41	60S ribosomal protein L23-A OS=Saccharomyces cerevisiae (strain ATCC 204508 / S288c) OX=559292 GN=RPL23A PE=1 SV=1	1.763	0.617	0.82	-0.7	0.0866068	0.0157113	0.431851	0.185334	139.3	127.6	112	56.6	74.1	90.4	7.89	0.17	29.4	9.39	21.58	23.03
High	P32582	Cystathionine beta-synthase OS=Saccharomyces cerevisiae (strain ATCC 204508 / S288c) OX=559292 GN=CYS4 PE=1 SV=1	0.973	1.145	-0.04	0.19	0.915742	0.688658	0.99034	0.999196	89	93.7	99	104.2	107.3	106.7	13.89	15.73	14.65	13.7	2.54	22.93
High	P05694	5-methyltetrahydropteroyltriglutamate--homocysteine methyltransferase OS=Saccharomyces cerevisiae (strain ATCC 204508 / S288c) OX=559292 GN=MET6 PE=1 SV=4	0.853	1.353	-0.23	0.44	0.61022	0.245272	0.981557	0.823836	85.4	109.1	94.1	75.2	130.2	106	19.59	0.06	15.92	24.21	8.65	3.62
High	P0C2H8	60S ribosomal protein L31-A OS=Saccharomyces cerevisiae (strain ATCC 204508 / S288c) OX=559292 GN=RPL31A PE=1 SV=1	1.492	0.423	0.58	-1.24	0.229076	3.57738e-05	0.711907	0.00106427	179.8	136.4	129.3	38	45.3	71.2	8.79	19.3	14.21	22.25	56.81	65.72
High	Q12329	Heat shock protein 42 OS=Saccharomyces cerevisiae (strain ATCC 204508 / S288c) OX=559292 GN=HSP42 PE=1 SV=1	1.182	1.177	0.24	0.24	0.6251	0.596967	0.981557	0.978434	81.8	76.7	110	84.2	121	126.3	2.8	15.1	5.98	1.5	10.38	30.52
High	P41939	Isocitrate dehydrogenase [NADP] cytoplasmic OS=Saccharomyces cerevisiae (strain ATCC 204508 / S288c) OX=559292 GN=IDP2 PE=1 SV=2	1.358	1.128	0.44	0.17	0.359956	0.737277	0.857053	0.999196	95.2	137.2	120.1	53.5	116.6	77.3	13.58	0.54	21.15	10.27	37.34	7.88
High	Q12118	Small glutamine-rich tetratricopeptide repeat-containing protein 2 OS=Saccharomyces cerevisiae (strain ATCC 204508 / S288c) OX=559292 GN=SGT2 PE=1 SV=1	0.9	0.807	-0.15	-0.31	0.728829	0.233985	0.982792	0.79926	64.1	105	106	130.5	79.6	114.8	4.52	10.83	0.45	7.21	15.88	1.64
High	P53184	Nicotinamidase OS=Saccharomyces cerevisiae (strain ATCC 204508 / S288c) OX=559292 GN=PNC1 PE=1 SV=1	0.994	1.132	-0.01	0.18	0.967597	0.726685	0.995038	0.999196	73.6	131.3	98.6	112	87.4	97.1	9.69	4.74	2.48	29.22	14.03	20.24
High	P53598	Succinate--CoA ligase [ADP-forming] subunit alpha, mitochondrial OS=Saccharomyces cerevisiae (strain ATCC 204508 / S288c) OX=559292 GN=LSC1 PE=1 SV=1	1.059	1.096	0.08	0.13	0.877996	0.83985	0.983339	0.999196	80.6	80.8	97.8	118	87.4	135.4	3.05	13.24	8.77	24.11	12.05	3.11
High	P29509	Thioredoxin reductase 1 OS=Saccharomyces cerevisiae (strain ATCC 204508 / S288c) OX=559292 GN=TRR1 PE=1 SV=3	0.917	0.9	-0.13	-0.15	0.772329	0.487397	0.982792	0.971581	93.8	66.6	104.5	119.7	105.1	110.4	23.45	46.17	11	22.89	0.35	12.28
High	P25605	Acetolactate synthase small subunit, mitochondrial OS=Saccharomyces cerevisiae (strain ATCC 204508 / S288c) OX=559292 GN=ILV6 PE=1 SV=2	0.97	0.936	-0.04	-0.09	0.906543	0.607425	0.988309	0.981492	96.8	86.6	113.2	98.1	106	99.4	15.23	0.27	10.75	12.11	6.21	1.4
High	P32861	UTP--glucose-1-phosphate uridylyltransferase OS=Saccharomyces cerevisiae (strain ATCC 204508 / S288c) OX=559292 GN=UGP1 PE=1 SV=1	0.894	1.1	-0.16	0.14	0.713985	0.825172	0.982792	0.999196	99.8	114.2	79.3	111.2	84.1	111.3	6.25	23.52	4.47	22.1	10.65	3.99
High	P40581	Glutathione peroxidase-like peroxiredoxin HYR1 OS=Saccharomyces cerevisiae (strain ATCC 204508 / S288c) OX=559292 GN=HYR1 PE=1 SV=1	0.739	1.049	-0.44	0.07	0.341187	0.99588	0.857053	0.999196	64.7	101.4	68.7	189.1	53.1	123.1	21.34	15.61	33.46	20.49	9.8	2.71
High	Q07551	NADPH-dependent alpha-keto amide reductase OS=Saccharomyces cerevisiae (strain ATCC 204508 / S288c) OX=559292 GN=YDL124W PE=1 SV=1	1.258	1.285	0.33	0.36	0.495991	0.353765	0.925831	0.918165	109.1	109.4	112.1	64.8	125.1	79.6	3.47	10.39	1.96	8.95	2.88	6.63
High	P05756	40S ribosomal protein S13 OS=Saccharomyces cerevisiae (strain ATCC 204508 / S288c) OX=559292 GN=RPS13 PE=1 SV=3	0.949	1.251	-0.08	0.32	0.853539	0.42059	0.982792	0.954371	165.5	146.7	98.5	41.6	97.2	50.5	6.1	24.91	24.84	52.78	12.31	68.88
High	P41058	40S ribosomal protein S29-B OS=Saccharomyces cerevisiae (strain ATCC 204508 / S288c) OX=559292 GN=RPS29B PE=1 SV=3	1.199	0.979	0.26	-0.03	0.594397	0.756102	0.981557	0.999196	116.8	94.4	119.3	74	108.3	87.1	9.24	10.79	9.46	6.09	26.85	10.32
High	P17967	Protein disulfide-isomerase OS=Saccharomyces cerevisiae (strain ATCC 204508 / S288c) OX=559292 GN=PDI1 PE=1 SV=2	0.956	1.024	-0.07	0.03	0.871715	0.916814	0.983339	0.999196	90.3	86.5	103.3	110.8	105.7	103.4	1.79	11.99	8.32	4.81	10.31	4.7
High	Q04432	Glutathione-independent glyoxalase HSP31 OS=Saccharomyces cerevisiae (strain ATCC 204508 / S288c) OX=559292 GN=HSP31 PE=1 SV=1	1.08	1.014	0.11	0.02	0.831558	0.880791	0.982792	0.999196	76.2	95.9	123.2	88.1	112.6	104.1	14.08	2.35	5.45	8.56	4.16	17.67
High	Q05016	NADP-dependent 3-hydroxy acid dehydrogenase OS=Saccharomyces cerevisiae (strain ATCC 204508 / S288c) OX=559292 GN=YMR226C PE=1 SV=1	1.123	0.905	0.17	-0.14	0.739526	0.504237	0.982792	0.971581	89.2	66.4	117.2	110.1	90.8	126.3	7.14	22.22	15.42	30.01	9.61	2.36
High	P0CX49	60S ribosomal protein L18-A OS=Saccharomyces cerevisiae (strain ATCC 204508 / S288c) OX=559292 GN=RPL18A PE=1 SV=1	1.31	1.023	0.39	0.03	0.421921	0.912002	0.911612	0.999196	180.9	117.2	105.7	30.5	110.7	55	0.62	26.48	5.18	32.68	35.56	22.34
High	P0C2H9	60S ribosomal protein L31-B OS=Saccharomyces cerevisiae (strain ATCC 204508 / S288c) OX=559292 GN=RPL31B PE=1 SV=1	2.741	0.256	1.45	-1.97	0.00216811	1.36623e-10	0.0347514	8.75439e-09	180.3	136.9	153.5	33.4	17.3	78.5	36.55	10.44	22.52	71.49		86.19
High	P53228	Transaldolase NQM1 OS=Saccharomyces cerevisiae (strain ATCC 204508 / S288c) OX=559292 GN=NQM1 PE=1 SV=1	0.948	1.173	-0.08	0.23	0.852121	0.607129	0.982792	0.981492	114.6	125.4	91.1	80.9	105.8	82.3	5.25	16.38	1.61	13.11	20.76	14.87
High	P35719	Uncharacterized protein MRP8 OS=Saccharomyces cerevisiae (strain ATCC 204508 / S288c) OX=559292 GN=MRP8 PE=1 SV=1	0.718	1.144	-0.48	0.19	0.29834	0.690121	0.818471	0.999196	67	98.4	108.6	108.6	119.4	98.1	21.92	25.12	4.34	20.43	5.48	14.97
High	P38088	Glycine--tRNA ligase 1, mitochondrial OS=Saccharomyces cerevisiae (strain ATCC 204508 / S288c) OX=559292 GN=GRS1 PE=1 SV=3	2.068	0.93	1.05	-0.1	0.0276373	0.586165	0.217448	0.971581	131.4	104.7	124.3	42	117.2	80.5	5.13	10.29	7.72	11.31	0.36	11.56
High	P39708	NADP-specific glutamate dehydrogenase 2 OS=Saccharomyces cerevisiae (strain ATCC 204508 / S288c) OX=559292 GN=GDH3 PE=3 SV=1	0.96	0.979	-0.06	-0.03	0.881837	0.75441	0.983339	0.999196	67.6	99.9	100.9	120.2	89.5	121.9	0.5	5.86	5.68	21.47	10.01	1.39
High	Q02753	60S ribosomal protein L21-A OS=Saccharomyces cerevisiae (strain ATCC 204508 / S288c) OX=559292 GN=RPL21A PE=1 SV=1	2.124	0.707	1.09	-0.5	0.0223342	0.0726947	0.186701	0.492314	173	134.5	86.7	48	71.1	86.7	6.92	25.56	27.04	17.01	34.69	11.31
High	A6ZUM5	40S ribosomal protein S0-A OS=Saccharomyces cerevisiae (strain YJM789) OX=307796 GN=RPS0A PE=3 SV=1	1.029	1.152	0.04	0.2	0.947921	0.667249	0.995038	0.999196	129.5	123	96.2	65.1	124.8	61.3	3.25	23.06	14.03	15.5	23.42	2.87
High	A7A0V3	40S ribosomal protein S0-B OS=Saccharomyces cerevisiae (strain YJM789) OX=307796 GN=RPS0B PE=3 SV=1	0.817	1.249	-0.29	0.32	0.520641	0.423672	0.925831	0.954371	161.6	97.4	90.9	75.2	113.6	61.4	20.33	33.97	34.32	40.46	26.33
High	P23254	Transketolase 1 OS=Saccharomyces cerevisiae (strain ATCC 204508 / S288c) OX=559292 GN=TKL1 PE=1 SV=4	0.854	1.18	-0.23	0.24	0.610942	0.588402	0.981557	0.971581	68.5	125.2	78.9	122.4	92.6	112.3	2.8	3.26	7.89	14.69	2.23	19.59
High	P05759	Ubiquitin-40S ribosomal protein S31 OS=Saccharomyces cerevisiae (strain ATCC 204508 / S288c) OX=559292 GN=RPS31 PE=1 SV=3	0.968	1.244	-0.05	0.31	0.901133	0.436053	0.986789	0.971581	124.6	184.1	96	53.1	91.4	50.9	3.62	4.32	19.46	17.71	4.45	28.42
High	P40168	Uncharacterized protein YNL195C OS=Saccharomyces cerevisiae (strain ATCC 204508 / S288c) OX=559292 GN=YNL195C PE=4 SV=2	0.988	0.901	-0.02	-0.15	0.951041	0.492023	0.995038	0.971581	84.8	72.7	102.4	121.6	98.4	120.1	8.62	19.55	5.77	7.87	11.43	3.09
High	P18239	ADP,ATP carrier protein 2 OS=Saccharomyces cerevisiae (strain ATCC 204508 / S288c) OX=559292 GN=PET9 PE=1 SV=2	0.569	2.241	-0.81	1.16	0.0800653	0.00053962	0.428041	0.0121487	80.3	126.5	71.6	110.8	140.4	70.5	14.64	8.27	7.85	25.46	4.89	16.54
High	Q99258	3,4-dihydroxy-2-butanone 4-phosphate synthase OS=Saccharomyces cerevisiae (strain ATCC 204508 / S288c) OX=559292 GN=RIB3 PE=1 SV=1	1.004	1.048	0.01	0.07	0.992122	0.999196	1	0.999196	93.9	78.5	109.4	112.5	91.2	114.5	12.96	11.99	10.53	15.11	22.1	2.35
High	P54115	Magnesium-activated aldehyde dehydrogenase, cytosolic OS=Saccharomyces cerevisiae (strain ATCC 204508 / S288c) OX=559292 GN=ALD6 PE=1 SV=4	1.51	1.294	0.59	0.37	0.215178	0.337399	0.680744	0.913415	106.5	143	109.2	41.2	123.8	76.3	4.45	37.67	15.01	10.71	5.11	40.45
High	P22133	Malate dehydrogenase, cytoplasmic OS=Saccharomyces cerevisiae (strain ATCC 204508 / S288c) OX=559292 GN=MDH2 PE=1 SV=2	0.718	1.157	-0.48	0.21	0.299461	0.653847	0.818855	0.999196	106.1	135.6	87.6	98.3	102.8	69.6	8.58	45.11	1.34	5.19	4.2	4.27
High	P07284	Serine--tRNA ligase, cytoplasmic OS=Saccharomyces cerevisiae (strain ATCC 204508 / S288c) OX=559292 GN=SES1 PE=1 SV=2	0.994	0.846	-0.01	-0.24	0.965851	0.328957	0.995038	0.913415	88.6	107.9	108.8	103	78.1	113.6	21.95	5.8	8.14	11.71	21.05	11.64
High	P19657	Plasma membrane ATPase 2 OS=Saccharomyces cerevisiae (strain ATCC 204508 / S288c) OX=559292 GN=PMA2 PE=1 SV=3	0.814	0.984	-0.3	-0.02	0.512291	0.774706	0.925831	0.999196	96.4	167	77.6	103.7	70.4	84.9	0.33	29.69	11.78	0.77	36.4	2.17
High	P49166	60S ribosomal protein L37-A OS=Saccharomyces cerevisiae (strain ATCC 204508 / S288c) OX=559292 GN=RPL37A PE=1 SV=2	1.598	0.894	0.68	-0.16	0.157875	0.468633	0.566756	0.971581	142.5	66.3	138	53.1	111.8	88.3	15.95	48.33	11.87	0.74	32.74	27.27
High	Q04344	Hit family protein 1 OS=Saccharomyces cerevisiae (strain ATCC 204508 / S288c) OX=559292 GN=HNT1 PE=1 SV=2	0.895	1.045	-0.16	0.06	0.717015	0.99045	0.982792	0.999196	72.6	91.1	109.6	118.4	111.3	97.1	20.05	14.78	0.47	31.63	28.35	13.9
High	P0CH09	Ubiquitin-60S ribosomal protein L40 OS=Saccharomyces cerevisiae (strain ATCC 204508 / S288c) OX=559292 GN=RPL40B PE=1 SV=1	1.034	0.975	0.05	-0.04	0.9374	0.742184	0.995038	0.999196	144.6	87.9	131.5	50.3	124.5	61.2	4.87	44.64	16.63	24.45	25.75	12.84
High	P16474	Endoplasmic reticulum chaperone BiP OS=Saccharomyces cerevisiae (strain ATCC 204508 / S288c) OX=559292 GN=KAR2 PE=1 SV=1	1.121	1.111	0.16	0.15	0.744734	0.789394	0.982792	0.999196	98.8	78.6	116	85.6	109.2	111.7	15.54	6.61	20.36	8.84	7.95	19.66
High	P05737	60S ribosomal protein L7-A OS=Saccharomyces cerevisiae (strain ATCC 204508 / S288c) OX=559292 GN=RPL7A PE=1 SV=3	1.057	1.584	0.08	0.66	0.884142	0.060153	0.983339	0.43196	132.5	110.2	83.5	65.1	140.7	68	5.32	19.23	3.02	17.04	20.17	3.56
High	P38788	Ribosome-associated complex subunit SSZ1 OS=Saccharomyces cerevisiae (strain ATCC 204508 / S288c) OX=559292 GN=SSZ1 PE=1 SV=2	1.373	1.067	0.46	0.09	0.343636	0.935849	0.857053	0.999196	86.1	121.1	162.9	52	115.4	62.5	14.88	37.87	5.14	17.17	5.76	32.18
High	P33315	Transketolase 2 OS=Saccharomyces cerevisiae (strain ATCC 204508 / S288c) OX=559292 GN=TKL2 PE=1 SV=1	0.819	1.305	-0.29	0.38	0.524858	0.318925	0.927397	0.913415	72.4	93.2	76.7	147.2	90.7	119.8	1.5	0.76	7.07	5.62	10.01	6.04
High	B3LI04	Stationary phase-expressed protein 1 OS=Saccharomyces cerevisiae (strain RM11-1a) OX=285006 GN=SPG1 PE=3 SV=1	1.209	1.26	0.27	0.33	0.576849	0.401044	0.981071	0.949062	140.6	129.8	69.8	82.5	82.5	94.9	2.9	12.66	19.74	24.79	21.13	18.23
High	P16120	Threonine synthase OS=Saccharomyces cerevisiae (strain ATCC 204508 / S288c) OX=559292 GN=THR4 PE=1 SV=1	0.809	1.247	-0.31	0.32	0.500502	0.428666	0.925831	0.95989	70.1	97.1	114	99.8	131	88	5.15	41.43	14.19	9.35	26.58	2.48
High	P47052	Succinate dehydrogenase [ubiquinone] flavoprotein subunit 2, mitochondrial OS=Saccharomyces cerevisiae (strain ATCC 204508 / S288c) OX=559292 GN=YJL045W PE=3 SV=1	1.475	1.174	0.56	0.23	0.242933	0.606638	0.732638	0.981492	126.6	86.6	117.8	57.3	136	75.7	7.14	2.88	9.31	12.74	19.24	13.23
High	P50095	Inosine-5'-monophosphate dehydrogenase 3 OS=Saccharomyces cerevisiae (strain ATCC 204508 / S288c) OX=559292 GN=IMD3 PE=1 SV=1	0.971	1.029	-0.04	0.04	0.910779	0.931807	0.99034	0.999196	104.2	156.8	94.7	85.4	98.2	60.8	18.43	68.98	1.24	6.91	10	35.17
High	P25443	40S ribosomal protein S2 OS=Saccharomyces cerevisiae (strain ATCC 204508 / S288c) OX=559292 GN=RPS2 PE=1 SV=3	1.745	1.401	0.8	0.49	0.0923511	0.185903	0.431851	0.713626	149.9	135.8	90.4	34.6	121.4	68	10.14	5.41	14.9	10.87	21.24	18.7
High	P15891	Actin-binding protein OS=Saccharomyces cerevisiae (strain ATCC 204508 / S288c) OX=559292 GN=ABP1 PE=1 SV=4	1.081	1.153	0.11	0.2	0.828898	0.665392	0.982792	0.999196	103.9	68	121.7	92.5	100.2	113.7	0.8	30.85	10.9	15.3	4.26	3.1
High	P29952	Mannose-6-phosphate isomerase OS=Saccharomyces cerevisiae (strain ATCC 204508 / S288c) OX=559292 GN=PMI40 PE=1 SV=4	0.934	1.129	-0.1	0.18	0.815639	0.733894	0.982792	0.999196	94	77.5	96.8	110.4	112.3	109.1	4.43	7.85	10.36	1.32	15.14	13.76
High	Q12305	Thiosulfate:glutathione sulfurtransferase OS=Saccharomyces cerevisiae (strain ATCC 204508 / S288c) OX=559292 GN=RDL1 PE=1 SV=1	0.686	0.918	-0.54	-0.12	0.238187	0.547081	0.72621	0.971581	61.1	104.6	98.4	146.6	68.1	121.2	3.62	24.79	1.26	26.27	2.4	4.39
High	P32911	Eukaryotic translation initiation factor eIF-1 OS=Saccharomyces cerevisiae (strain ATCC 204508 / S288c) OX=559292 GN=SUI1 PE=1 SV=1	0.805	0.823	-0.31	-0.28	0.490225	0.270111	0.925831	0.845874	87.7	80.8	100.7	108.9	105	116.8	5.36	22.02	13.88	2.49	6.43	7.2
High	P19358	S-adenosylmethionine synthase 2 OS=Saccharomyces cerevisiae (strain ATCC 204508 / S288c) OX=559292 GN=SAM2 PE=1 SV=3	0.909	1.191	-0.14	0.25	0.751228	0.560062	0.982792	0.971581	101.5	76.3	103.6	104.2	115.2	99.2	12.59	9.6	11.73	17.74	12.74	14.62
High	P01098	ATPase-stabilizing factor 9 kDa, mitochondrial OS=Saccharomyces cerevisiae (strain ATCC 204508 / S288c) OX=559292 GN=STF1 PE=1 SV=2	0.861	1.133	-0.22	0.18	0.629085	0.723959	0.982079	0.999196	75.4	103.5	119.5	105.3	111.1	85.2	4.79	38.76	37.98	13.94	21.98	15.86
High	Q05911	Adenylosuccinate lyase OS=Saccharomyces cerevisiae (strain ATCC 204508 / S288c) OX=559292 GN=ADE13 PE=1 SV=1	0.83	0.653	-0.27	-0.62	0.552792	0.0309659	0.955972	0.296489	99.8	93.6	80.2	144.1	55.9	126.4	6.36	12.89	20.9	42.59	15.87	7.93
High	P0CX52	40S ribosomal protein S16-B OS=Saccharomyces cerevisiae (strain ATCC 204508 / S288c) OX=559292 GN=RPS16B PE=1 SV=1	1.763	0.621	0.82	-0.69	0.0863716	0.0173299	0.431851	0.192477	167.8	118	111.8	43.4	83.2	75.8	1.54	11.82	18.2	21.33	24.37	45.39
High	P46672	tRNA-aminoacylation cofactor ARC1 OS=Saccharomyces cerevisiae (strain ATCC 204508 / S288c) OX=559292 GN=ARC1 PE=1 SV=2	1.39	1.036	0.47	0.05	0.324425	0.958379	0.853463	0.999196	127.2	60.7	116.2	67.4	130.2	98.4	10.23	7.81	25.62	5.11	17.18	18.19
High	O74700	Mitochondrial import inner membrane translocase subunit TIM9 OS=Saccharomyces cerevisiae (strain ATCC 204508 / S288c) OX=559292 GN=TIM9 PE=1 SV=1	0.822	1.116	-0.28	0.16	0.533499	0.773766	0.934744	0.999196	79.3	92.7	94.4	125.3	97.7	110.7	3.87	16.56	11.73	14.58	5.1	9.92	Acetyl [N-Term]
High	Q02642	Nascent polypeptide-associated complex subunit beta-1 OS=Saccharomyces cerevisiae (strain ATCC 204508 / S288c) OX=559292 GN=EGD1 PE=1 SV=2	1.175	1.107	0.23	0.15	0.638328	0.804954	0.982079	0.999196	105.5	60.9	94.2	114.8	92.4	132.3	11.08	45	12.87	3.92	3.22	1.92
High	P07278	cAMP-dependent protein kinase regulatory subunit OS=Saccharomyces cerevisiae (strain ATCC 204508 / S288c) OX=559292 GN=BCY1 PE=1 SV=4	1.798	0.792	0.85	-0.34	0.0760447	0.201215	0.414518	0.750509	119.1	69.9	124.5	66	96.8	123.6	7	37.28	5.18	20.85	11.77	11.2
High	P15646	rRNA 2'-O-methyltransferase fibrillarin OS=Saccharomyces cerevisiae (strain ATCC 204508 / S288c) OX=559292 GN=NOP1 PE=1 SV=1	2.088	0.588	1.06	-0.77	0.0255431	0.00856724	0.208852	0.115105	183.3	91.8	148.6	28.7	84.3	63.4	13.51	31.64	4.08	29.3	28.71	46.28
High	P0CX24	60S ribosomal protein L20-B OS=Saccharomyces cerevisiae (strain ATCC 204508 / S288c) OX=559292 GN=RPL20B PE=1 SV=1	1.465	1.527	0.55	0.61	0.251114	0.0864561	0.740032	0.525678	138.6	144.3	106.1	21.8	149.5	39.7	0.2	1.9	10.28	2.44	25.61	11.27
High	P38071	Enoyl-[acyl-carrier-protein] reductase, mitochondrial OS=Saccharomyces cerevisiae (strain ATCC 204508 / S288c) OX=559292 GN=ETR1 PE=1 SV=3	0.948	1.02	-0.08	0.03	0.85185	0.901645	0.982792	0.999196	86.2	96.8	100.4	107.1	102.2	107.4	6.64	18.76	12.77	13.36	1.08	30.75
High	P02293	Histone H2B.1 OS=Saccharomyces cerevisiae (strain ATCC 204508 / S288c) OX=559292 GN=HTB1 PE=1 SV=2	0.747	0.926	-0.42	-0.11	0.359584	0.571647	0.857053	0.971581	97.5	76.3	123.9	113.1	117.4	71.8	7.41	37.14	6.03	20.03	8.86	36.58
High	P50107	Lactoylglutathione lyase OS=Saccharomyces cerevisiae (strain ATCC 204508 / S288c) OX=559292 GN=GLO1 PE=1 SV=1	1.304	0.938	0.38	-0.09	0.429353	0.613874	0.913122	0.981492	86.4	89.4	114.6	95.7	91.7	122.1	22.99	11.44	15.76	0.13	44.09	6.53
High	P20967	2-oxoglutarate dehydrogenase, mitochondrial OS=Saccharomyces cerevisiae (strain ATCC 204508 / S288c) OX=559292 GN=KGD1 PE=1 SV=2	1.082	0.898	0.11	-0.15	0.827788	0.482943	0.982792	0.971581	143.3	151.9	78.6	57.2	68.6	100.4	2.07	15.11	56.58	16.06	11.23	26.31
High	C7GL88	Eisosome protein 1 OS=Saccharomyces cerevisiae (strain JAY291) OX=574961 GN=EIS1 PE=3 SV=1	0.944	1	-0.08	0	0.841188	0.83069	0.982792	0.999196	89.7	62.6	115.8	112.3	105.5	114.2	6.53	26.69	16.92	2.82	1.3	3.58
High	P32614	Fumarate reductase 1 OS=Saccharomyces cerevisiae (strain ATCC 204508 / S288c) OX=559292 GN=FRD1 PE=1 SV=1	0.988	1.034	-0.02	0.05	0.951739	0.949941	0.995038	0.999196	91.6	98.2	95.1	99.7	98.8	116.5	2.89	13.57	12.63	32.22	8.29	13.72
High	Q12122	Homocitrate synthase, mitochondrial OS=Saccharomyces cerevisiae (strain ATCC 204508 / S288c) OX=559292 GN=LYS21 PE=1 SV=1	1.379	0.681	0.46	-0.55	0.336847	0.0495921	0.853746	0.377472	112.4	154.3	90.7	65	65.5	112.1	10.24	6.45	29.58	35.5	10.38	12.89
High	P0CX27	60S ribosomal protein L42-A OS=Saccharomyces cerevisiae (strain ATCC 204508 / S288c) OX=559292 GN=RPL42A PE=1 SV=1	5.561	0.899	2.48	-0.15	1.6567e-07	0.48599	4.60563e-06	0.971581	173.1	74.7	162.4	8.7	139.5	41.7	11.86	52.68	22.24	13.8	40.01	71.95
High	C7GWA2	Stationary phase protein 4 OS=Saccharomyces cerevisiae (strain JAY291) OX=574961 GN=SPG4 PE=3 SV=1	0.874	1.001	-0.19	0	0.662962	0.83244	0.982079	0.999196	83.7	96.8	90.4	122.5	97.3	109.2	4.42	11.43	16.81	12.08	11.54	6.82
High	P16521	Elongation factor 3A OS=Saccharomyces cerevisiae (strain ATCC 204508 / S288c) OX=559292 GN=YEF3 PE=1 SV=4	1.578	1.146	0.66	0.2	0.169036	0.685051	0.577772	0.999196	112.5	191.7	103.2	44.1	72.4	76.1	3.46	67.5	4.48	14.42	3.12	22.3
High	P51402	60S ribosomal protein L37-B OS=Saccharomyces cerevisiae (strain ATCC 204508 / S288c) OX=559292 GN=RPL37B PE=1 SV=2	1.553	0.912	0.64	-0.13	0.185043	0.527725	0.614845	0.971581	138.7	70.9	141.7	49.4	123.5	75.9	11.62	42.49	10.11	19.3	31.17	35.11
High	P32445	Single-stranded DNA-binding protein RIM1, mitochondrial OS=Saccharomyces cerevisiae (strain ATCC 204508 / S288c) OX=559292 GN=RIM1 PE=1 SV=1	1.102	1.02	0.14	0.03	0.784755	0.901455	0.982792	0.999196	78.1	72.9	106.2	100.3	111.9	130.5	13.44	9.11	31.93	1.53	19.35	12.91
High	P00815	Histidine biosynthesis trifunctional protein OS=Saccharomyces cerevisiae (strain ATCC 204508 / S288c) OX=559292 GN=HIS4 PE=1 SV=3	1.715	0.995	0.78	-0.01	0.103087	0.813493	0.445463	0.999196	119.1	85.4	113.9	53.1	115.4	113.2	3.42	0.97	18.58	12.29	17.84	25.66
High	P36156	Glutathione S-transferase omega-like 2 OS=Saccharomyces cerevisiae (strain ATCC 204508 / S288c) OX=559292 GN=ECM4 PE=1 SV=1	1.349	1.049	0.43	0.07	0.37124	0.997846	0.865327	0.999196	60.8	54.5	104.4	94.4	104.9	181.1	16.89	29.05	65.04	89.95	32.9	27.32
High	Q01560	Nucleolar protein 3 OS=Saccharomyces cerevisiae (strain ATCC 204508 / S288c) OX=559292 GN=NPL3 PE=1 SV=1	1.395	0.967	0.48	-0.05	0.318604	0.712664	0.851652	0.999196	91.6	122	139.1	46.1	113.8	87.5	38.43	36.89	5.53	17.42	39.8	34.69
High	P39676	Flavohemoprotein OS=Saccharomyces cerevisiae (strain ATCC 204508 / S288c) OX=559292 GN=YHB1 PE=1 SV=2	0.794	0.759	-0.33	-0.4	0.465795	0.141367	0.925831	0.654216	103.4	104.1	106.2	108.9	82.7	94.7	1.03	30.36	8.53	7.71	18.43	22.09
High	P22217	Thioredoxin-1 OS=Saccharomyces cerevisiae (strain ATCC 204508 / S288c) OX=559292 GN=TRX1 PE=1 SV=3	0.62	0.923	-0.69	-0.12	0.137182	0.561764	0.520958	0.971581	87.2	122.6	90.5	129.1	88.5	82.2	17	30.52	10.65	16.83	10.57	0.54
High	P37302	Aminopeptidase Y OS=Saccharomyces cerevisiae (strain ATCC 204508 / S288c) OX=559292 GN=APE3 PE=1 SV=1	0.876	1.337	-0.19	0.42	0.667717	0.267695	0.982792	0.842762	85	124.3	71.4	123.1	89.8	106.5	7.16	8.06	6.67	29.35	7.64	4.89
High	Q04304	UPF0659 protein YMR090W OS=Saccharomyces cerevisiae (strain ATCC 204508 / S288c) OX=559292 GN=YMR090W PE=1 SV=1	1.118	1.037	0.16	0.05	0.750759	0.961875	0.982792	0.999196	92.6	79.7	110.3	101.7	102.3	113.3	4.87	10.71	10.45	12.38	29.12	11.8
High	Q00055	Glycerol-3-phosphate dehydrogenase [NAD(+)] 1 OS=Saccharomyces cerevisiae (strain ATCC 204508 / S288c) OX=559292 GN=GPD1 PE=1 SV=4	1.773	0.95	0.83	-0.07	0.0833824	0.652933	0.431851	0.999196	159.8	197.1	85.9	34.1	65.7	57.4	18.78	7.73	27.62	8.91	8.55	20.57
High	P38115	D-arabinose dehydrogenase [NAD(P)+] heavy chain OS=Saccharomyces cerevisiae (strain ATCC 204508 / S288c) OX=559292 GN=ARA1 PE=1 SV=1	1.026	1.002	0.04	0	0.956937	0.836093	0.995038	0.999196	108.4	99.1	109	82.5	94.8	106.1	28.59	16.58	5.62	26.08	4.25	33.09
High	P40159	Uncharacterized protein YNL208W OS=Saccharomyces cerevisiae (strain ATCC 204508 / S288c) OX=559292 GN=YNL208W PE=1 SV=2	0.811	0.977	-0.3	-0.03	0.506034	0.750448	0.925831	0.999196	70.4	80.2	86.9	157.3	79	126.1	9.92	12.16	10.81	12.38	13.29	1.09
High	P31787	Acyl-CoA-binding protein OS=Saccharomyces cerevisiae (strain ATCC 204508 / S288c) OX=559292 GN=ACB1 PE=1 SV=3	0.746	1.346	-0.42	0.43	0.35769	0.254734	0.857053	0.838672	65.7	264.7	79.3	54.8	106.1	29.5	3.8	100.22	5.69	62.01	4.14	25.1
High	P16862	ATP-dependent 6-phosphofructokinase subunit beta OS=Saccharomyces cerevisiae (strain ATCC 204508 / S288c) OX=559292 GN=PFK2 PE=1 SV=4	1.307	0.974	0.39	-0.04	0.425226	0.738979	0.913122	0.999196	113.2	153	103.2	56.4	96.2	78.1	13.25	27.21	13.06	0.25	27.68	10.66
High	A6ZY20	Cell wall mannoprotein PST1 OS=Saccharomyces cerevisiae (strain YJM789) OX=307796 GN=PST1 PE=3 SV=1	0.621	0.862	-0.69	-0.21	0.137607	0.374248	0.520958	0.926106	40.3	156.3	34.7	218.5	31	119.2	23.01	53.89	57.19	33.83	71.72	35.43
High	P07256	Cytochrome b-c1 complex subunit 1, mitochondrial OS=Saccharomyces cerevisiae (strain ATCC 204508 / S288c) OX=559292 GN=COR1 PE=1 SV=1	1.138	1.5	0.19	0.58	0.708717	0.102942	0.982792	0.567885	115.6	87.8	113.7	49.2	174.5	59.2	6.49	21.51	4.21	28.98	7.38	18.01
High	P48836	V-type proton ATPase subunit G OS=Saccharomyces cerevisiae (strain ATCC 204508 / S288c) OX=559292 GN=VMA10 PE=1 SV=1	0.905	0.921	-0.14	-0.12	0.741421	0.55602	0.982792	0.971581	86.9	76.7	118.2	112.2	102.3	103.8	13.94	53.41	3.67	1.09	11.96	1.79
High	P53691	Peptidyl-prolyl cis-trans isomerase CPR6 OS=Saccharomyces cerevisiae (strain ATCC 204508 / S288c) OX=559292 GN=CPR6 PE=1 SV=1	0.856	1.276	-0.22	0.35	0.616942	0.371224	0.981557	0.926106	74	118.9	104.7	105.6	96.6	100.1	37.13	1.16	6.42	31.55	2.85	41.98
High	P54114	Aldehyde dehydrogenase [NAD(P)+] 2 OS=Saccharomyces cerevisiae (strain ATCC 204508 / S288c) OX=559292 GN=ALD3 PE=1 SV=1	0.799	0.964	-0.32	-0.05	0.477716	0.702763	0.925831	0.999196	76.7	87.7	117.2	122.6	99.3	96.5	4.25	34.67	21.01	9.04	14.27	17.61
High	P04650	60S ribosomal protein L39 OS=Saccharomyces cerevisiae (strain ATCC 204508 / S288c) OX=559292 GN=RPL39 PE=1 SV=3	2.922	0.968	1.55	-0.05	0.00110387	0.718406	0.0204584	0.999196	134.3	65.6	141.8	33.1	131.1	94.2	13.03	52.61	15.89	17.6	34.64	3.69
High	P34167	Eukaryotic translation initiation factor 4B OS=Saccharomyces cerevisiae (strain ATCC 204508 / S288c) OX=559292 GN=TIF3 PE=1 SV=1	0.944	1.161	-0.08	0.22	0.841614	0.641376	0.982792	0.999196	81.6	75	102.6	117.4	114.1	109.4	9.1	9.56	17.16	0.13	6.71	5.52
High	P15454	Guanylate kinase OS=Saccharomyces cerevisiae (strain ATCC 204508 / S288c) OX=559292 GN=GUK1 PE=1 SV=2	0.935	0.982	-0.1	-0.03	0.818152	0.767636	0.982792	0.999196	94.3	84.3	100.8	109.9	99.8	111	6.31	9.61	15.96	5.62	12.76	3.1
High	P09457	ATP synthase subunit 5, mitochondrial OS=Saccharomyces cerevisiae (strain ATCC 204508 / S288c) OX=559292 GN=ATP5 PE=1 SV=1	1.184	1.106	0.24	0.15	0.621395	0.807337	0.981557	0.999196	85.3	103.8	91.4	101	103.2	115.3	11.73	26.14	11.98	15.16	2.86	3.25
High	P25491	Mitochondrial protein import protein MAS5 OS=Saccharomyces cerevisiae (strain ATCC 204508 / S288c) OX=559292 GN=YDJ1 PE=1 SV=1	0.948	1.225	-0.08	0.29	0.851636	0.477085	0.982792	0.971581	90.4	88.5	82.6	122	107	109.5	14.49	0.38	15.72	14.21	17.49	9.94
High	Q04947	Reticulon-like protein 1 OS=Saccharomyces cerevisiae (strain ATCC 204508 / S288c) OX=559292 GN=RTN1 PE=1 SV=1	0.7	1.156	-0.51	0.21	0.264186	0.655574	0.762392	0.999196	56.2	137.1	73	141.7	83.9	108.1	5.38	48.32	0.69	16.54	11.3	5.78
High	P05744	60S ribosomal protein L33-A OS=Saccharomyces cerevisiae (strain ATCC 204508 / S288c) OX=559292 GN=RPL33A PE=1 SV=3	1.546	0.854	0.63	-0.23	0.189674	0.352049	0.622788	0.918165	222.9	146.9	91	18.9	74.9	45.4	5.03	26.43	31.84	47.94	33.16	0.58
High	P48015	Aminomethyltransferase, mitochondrial OS=Saccharomyces cerevisiae (strain ATCC 204508 / S288c) OX=559292 GN=GCV1 PE=1 SV=2	1.105	0.807	0.14	-0.31	0.776702	0.234117	0.982792	0.79926	85.9	66.6	113.6	105.4	86.2	142.3	26.52	10.99	6.85	4.57	3.72	23.25
High	P33416	Heat shock protein 78, mitochondrial OS=Saccharomyces cerevisiae (strain ATCC 204508 / S288c) OX=559292 GN=HSP78 PE=1 SV=2	1.744	1.19	0.8	0.25	0.0926874	0.562752	0.431851	0.971581	106.1	129.8	101.9	41	116.1	105.2	5.22	5.56	0.61	36.15	6.82	25.62
High	P39076	T-complex protein 1 subunit beta OS=Saccharomyces cerevisiae (strain ATCC 204508 / S288c) OX=559292 GN=CCT2 PE=1 SV=1	1.287	1.048	0.36	0.07	0.453098	0.998181	0.925831	0.999196	114.5	79.6	120.2	70.4	120.7	94.6	3.03	28.47	4.95	16.04	6.57	24.74
High	P49089	Asparagine synthetase [glutamine-hydrolyzing] 1 OS=Saccharomyces cerevisiae (strain ATCC 204508 / S288c) OX=559292 GN=ASN1 PE=1 SV=2	0.803	1.052	-0.32	0.07	0.487105	0.985499	0.925831	0.999196	111.4	130.1	88.6	98.7	85	86	1.78	18.49	17.92	21.95	1.58	8.82
High	Q03148	Pyridoxal 5'-phosphate synthase subunit SNZ1 OS=Saccharomyces cerevisiae (strain ATCC 204508 / S288c) OX=559292 GN=SNZ1 PE=1 SV=1	0.915	0.793	-0.13	-0.33	0.768333	0.204902	0.982792	0.750509	80.8	57.8	116.4	138.6	86.3	120.1	6.71	21.69	7.96	1.02	4.18	14.88
High	P26263	Pyruvate decarboxylase isozyme 3 OS=Saccharomyces cerevisiae (strain ATCC 204508 / S288c) OX=559292 GN=PDC6 PE=1 SV=3		0.667		-0.58		0.0394278		0.335136	90.1	356.6	92		61.3				17.04
High	P0CX43	60S ribosomal protein L1-A OS=Saccharomyces cerevisiae (strain ATCC 204508 / S288c) OX=559292 GN=RPL1A PE=1 SV=1	1.277	0.981	0.35	-0.03	0.467404	0.763803	0.925831	0.999196	168.1	149.7	85.3	52.7	75.7	68.4	6.86	21.64	40.01	49.49	31.4	29.45
High	Q6Q546	Ubiquitin-like modifier HUB1 OS=Saccharomyces cerevisiae (strain ATCC 204508 / S288c) OX=559292 GN=HUB1 PE=1 SV=2	0.509	0.808	-0.97	-0.31	0.0363973	0.23629	0.256376	0.803385	64.8	74.7	80.4	189.5	67.2	123.4	14.11	43.34	11.83	33.26	3.04	32.6
High	P38911	FK506-binding nuclear protein OS=Saccharomyces cerevisiae (strain ATCC 204508 / S288c) OX=559292 GN=FPR3 PE=1 SV=2	1.072	0.874	0.1	-0.19	0.849677	0.408814	0.982792	0.954371	75.1	77.6	130.5	97.5	116.6	102.7	38.31	6.57	13.17	18.04	5.97	5.54
High	Q02486	ARS-binding factor 2, mitochondrial OS=Saccharomyces cerevisiae (strain ATCC 204508 / S288c) OX=559292 GN=ABF2 PE=1 SV=1	0.896	0.926	-0.16	-0.11	0.719605	0.573908	0.982792	0.971581	93.8	115.5	104.9	99.2	97.4	89.1	3.34	16.75	4.62	22.73	17.65	5.51
High	P38886	26S proteasome regulatory subunit RPN10 OS=Saccharomyces cerevisiae (strain ATCC 204508 / S288c) OX=559292 GN=RPN10 PE=1 SV=3	0.953	0.849	-0.07	-0.24	0.863484	0.337649	0.983339	0.913415	93.9	83.5	104.4	115.4	85.3	117.5	12.71	21.57	0.37	8.27	8	1.29
High	P33297	26S proteasome regulatory subunit 6A OS=Saccharomyces cerevisiae (strain ATCC 204508 / S288c) OX=559292 GN=RPT5 PE=1 SV=3	1.154	0.866	0.21	-0.21	0.67858	0.38466	0.982792	0.936906	107.7	79	121	89	102.6	100.7	2.75	10.91	14.87	1.36	1.07	7.6
High	P22203	V-type proton ATPase subunit E OS=Saccharomyces cerevisiae (strain ATCC 204508 / S288c) OX=559292 GN=VMA4 PE=1 SV=4	1.072	1.031	0.1	0.04	0.84944	0.941504	0.982792	0.999196	105	64.2	103.2	100	105.7	121.9	9.98	12.52	14.68	15.17	32.02	3.06
High	P05738	60S ribosomal protein L9-A OS=Saccharomyces cerevisiae (strain ATCC 204508 / S288c) OX=559292 GN=RPL9A PE=1 SV=2	1.252	1.117	0.32	0.16	0.50568	0.772398	0.925831	0.999196	121	99	100.4	76.5	104.7	98.5	21.11	41.48	13	1.28	0.46	7.94
High	P22855	Alpha-mannosidase OS=Saccharomyces cerevisiae (strain ATCC 204508 / S288c) OX=559292 GN=AMS1 PE=1 SV=2	0.858	1.087	-0.22	0.12	0.62215	0.867747	0.981557	0.999196	75.6	110.9	64.4	152.3	67.9	128.9	22.92	8.17	7.9	31.71	1.11	22
High	Q01976	ADP-ribose pyrophosphatase OS=Saccharomyces cerevisiae (strain ATCC 204508 / S288c) OX=559292 GN=YSA1 PE=1 SV=2	1.016	0.893	0.02	-0.16	0.979277	0.46449	0.997289	0.971581	89.2	89.3	107.5	92.5	111.8	109.7	2.32	27.97	16.74	5.07	3.62	18.28
High	Q08245	Protein ZEO1 OS=Saccharomyces cerevisiae (strain ATCC 204508 / S288c) OX=559292 GN=ZEO1 PE=1 SV=3	1.182	1.433	0.24	0.52	0.625186	0.1545	0.981557	0.667362	109.5	101.4	100.7	68.2	143.8	76.4	16.14	4.58	14.03	22.92	12.39	0.44
High	P28777	Chorismate synthase OS=Saccharomyces cerevisiae (strain ATCC 204508 / S288c) OX=559292 GN=ARO2 PE=1 SV=1	0.757	1.612	-0.4	0.69	0.380098	0.0498462	0.870883	0.377472	89.8	59.6	105.6	73.4	144.8	126.8	28.45	42.96	19.38	6.47	6.56	48.4
High	P54838	Dihydroxyacetone kinase 1 OS=Saccharomyces cerevisiae (strain ATCC 204508 / S288c) OX=559292 GN=DAK1 PE=1 SV=1	1.245	1.289	0.32	0.37	0.516264	0.346068	0.925831	0.918165	113.1	127.3	93.9	79.8	98.4	87.4	7.42	16.29	13.02	10.12	10.26	34.11
High	P07267	Saccharopepsin OS=Saccharomyces cerevisiae (strain ATCC 204508 / S288c) OX=559292 GN=PEP4 PE=1 SV=1	0.891	0.704	-0.17	-0.51	0.705919	0.0697379	0.982792	0.480096	63.6	102.6	104.7	135	76.4	117.7	18.33	0.33	9.67	5.43	31.76	10.56
High	Q01519	Cytochrome c oxidase subunit 12, mitochondrial OS=Saccharomyces cerevisiae (strain ATCC 204508 / S288c) OX=559292 GN=COX12 PE=1 SV=2	0.463	1.137	-1.11	0.19	0.0173132	0.710467	0.158673	0.999196	55.3	170.3	100	111.2	111.6	51.7	38.5	91.11	1.03	10.79	15.47	30.04
High	Q12513	Translation machinery-associated protein 17 OS=Saccharomyces cerevisiae (strain ATCC 204508 / S288c) OX=559292 GN=TMA17 PE=1 SV=1	1.288	1.053	0.37	0.07	0.451774	0.984552	0.925831	0.999196	87.1	139.9	102.1	79.1	104.1	87.8	20.33	31.32	23.61	11.77	5.99	24.13
High	P10080	Single-stranded nucleic acid-binding protein OS=Saccharomyces cerevisiae (strain ATCC 204508 / S288c) OX=559292 GN=SBP1 PE=1 SV=2	1.134	0.884	0.18	-0.18	0.71693	0.438789	0.982792	0.971581	57.9	97.9	144.5	88.1	104.4	107.2	2.31	4.67	1.75	4.26	12.94	16.22
High	P40037	Protein HMF1 OS=Saccharomyces cerevisiae (strain ATCC 204508 / S288c) OX=559292 GN=HMF1 PE=1 SV=1	1.302	0.93	0.38	-0.1	0.432246	0.585796	0.913122	0.971581	113.5	121.8	95	65.5	94.2	109.9	12.27	18.58	10.21	23.24	38.75	0.7
High	P27796	3-ketoacyl-CoA thiolase, peroxisomal OS=Saccharomyces cerevisiae (strain ATCC 204508 / S288c) OX=559292 GN=POT1 PE=1 SV=1	1.086	1.064	0.12	0.09	0.819314	0.945544	0.982792	0.999196	90.2	79.1	129.4	68.2	146.6	86.4	19.42	14.45	1.66	6.57	12.15	1.78
High	P12695	Dihydrolipoyllysine-residue acetyltransferase component of pyruvate dehydrogenase complex, mitochondrial OS=Saccharomyces cerevisiae (strain ATCC 204508 / S288c) OX=559292 GN=LAT1 PE=1 SV=1	1.402	1.165	0.49	0.22	0.311101	0.630733	0.842396	0.999196	95.9	84.5	91.9	86.1	112.1	129.6	4.3	23.57	21.68	18.72	22.25	2.79
High	P87108	Mitochondrial import inner membrane translocase subunit TIM10 OS=Saccharomyces cerevisiae (strain ATCC 204508 / S288c) OX=559292 GN=TIM10 PE=1 SV=1	0.797	1.184	-0.33	0.24	0.472542	0.578014	0.925831	0.971581	73.3	97.6	83.5	127.8	105.2	112.6	1.48	18.37	0.09	24.41	10.85	30.87
High	P02992	Elongation factor Tu, mitochondrial OS=Saccharomyces cerevisiae (strain ATCC 204508 / S288c) OX=559292 GN=TUF1 PE=1 SV=1	1.458	1.358	0.54	0.44	0.257769	0.23863	0.75004	0.808045	106.6	92.4	107.6	60.3	143.3	89.8	11.6	3.84	6.15	10.18	20.76	15.23
High	P26321	60S ribosomal protein L5 OS=Saccharomyces cerevisiae (strain ATCC 204508 / S288c) OX=559292 GN=RPL5 PE=1 SV=4	1.773	1.26	0.83	0.33	0.0834523	0.402438	0.431851	0.949661	134.3	94.7	108.7	49.9	120.9	91.4	19.49	21.71	2.31	26.61	19.98	32.42
High	P05750	40S ribosomal protein S3 OS=Saccharomyces cerevisiae (strain ATCC 204508 / S288c) OX=559292 GN=RPS3 PE=1 SV=5	0.857	1.019	-0.22	0.03	0.61871	0.899578	0.981557	0.999196	78.5	176.2	102.5	81.3	86.7	74.8	22.14	29.18	27.95	6.51	13.1	35.55
High	P07246	Alcohol dehydrogenase 3, mitochondrial OS=Saccharomyces cerevisiae (strain ATCC 204508 / S288c) OX=559292 GN=ADH3 PE=1 SV=2	0.674	1.217	-0.57	0.28	0.217134	0.495988	0.683356	0.971581	83.8	117.6	66	147	79.4	106.2	24.8	16.28	5.72	0.65	2.17	20.71
High	P05626	ATP synthase subunit 4, mitochondrial OS=Saccharomyces cerevisiae (strain ATCC 204508 / S288c) OX=559292 GN=ATP4 PE=1 SV=2	1.176	1.097	0.23	0.13	0.635051	0.834008	0.982079	0.999196	108.8	79.3	128.5	81.7	123.7	77.9	63.92	16.05	0.91	18.92	32.83	41.73
High	P38910	10 kDa heat shock protein, mitochondrial OS=Saccharomyces cerevisiae (strain ATCC 204508 / S288c) OX=559292 GN=HSP10 PE=1 SV=1	1.024	0.778	0.03	-0.36	0.960568	0.175231	0.995038	0.688527	98.2	74.7	111	108.2	84.1	123.7	0.12	7.89	16.63	26.39	19.48	34.5
High	A6ZZH2	NADH-cytochrome b5 reductase 2 OS=Saccharomyces cerevisiae (strain YJM789) OX=307796 GN=MCR1 PE=3 SV=1	1.176	1.131	0.23	0.18	0.636365	0.72988	0.982079	0.999196	105	110	90.5	95	97.2	102.3	5.67	27.55	2.22	21.19	18.68	19.09
High	P00427	Cytochrome c oxidase subunit 6, mitochondrial OS=Saccharomyces cerevisiae (strain ATCC 204508 / S288c) OX=559292 GN=COX6 PE=1 SV=1	0.749	1.011	-0.42	0.02	0.36298	0.869941	0.857122	0.999196	80.8	87.8	115.3	123.6	101.8	90.7	2.45	52.71	1.09	20.08	12.32	15.75
High	P32379	Proteasome subunit alpha type-5 OS=Saccharomyces cerevisiae (strain ATCC 204508 / S288c) OX=559292 GN=PUP2 PE=1 SV=2	1.142	0.948	0.19	-0.08	0.700386	0.648659	0.982792	0.999196	88.4	121.1	111.6	92.9	90.6	95.4	19.11	5.68	4.09	18.14	10.18	35.93	Acetyl [N-Term]
High	Q3E792	40S ribosomal protein S25-A OS=Saccharomyces cerevisiae (strain ATCC 204508 / S288c) OX=559292 GN=RPS25A PE=1 SV=1	2.453	0.504	1.29	-0.99	0.00640368	0.000863725	0.0693593	0.0189338	188.3	87.4	162.3	21.6	69.5	70.9	21.63	31.82	8.06	8.78	32.28	10.18
High	P15019	Transaldolase OS=Saccharomyces cerevisiae (strain ATCC 204508 / S288c) OX=559292 GN=TAL1 PE=1 SV=4	0.732	1.008	-0.45	0.01	0.326921	0.857961	0.853463	0.999196	119.9	95.7	87.6	113.1	94.8	88.9	24.29	48.05	14.02	9.12	24.51	7.73
High	P36139	Protein PET10 OS=Saccharomyces cerevisiae (strain ATCC 204508 / S288c) OX=559292 GN=PET10 PE=1 SV=3	0.614	1.018	-0.7	0.03	0.128921	0.895608	0.509908	0.999196	110.4	118.8	121.6	99.7	97.8	51.6	9.98	22.79	15.51	19.6	19.18	57.82
High	P07244	Bifunctional purine biosynthetic protein ADE5,7 OS=Saccharomyces cerevisiae (strain ATCC 204508 / S288c) OX=559292 GN=ADE5,7 PE=1 SV=1	1.751	1.253	0.81	0.33	0.0904374	0.416358	0.431851	0.954371	105.3	173	109.8	34.4	116.8	60.6	9.98	42.44	7.59	10.91	4.44	25.23
High	P38934	Nuclear segregation protein BFR1 OS=Saccharomyces cerevisiae (strain ATCC 204508 / S288c) OX=559292 GN=BFR1 PE=1 SV=1	0.809	1.232	-0.31	0.3	0.499999	0.462508	0.925831	0.971581	91.1	70.7	89.3	120	126	102.9	8.87	2.22	13.63	12.37	6.99	28.37
High	P32449	Phospho-2-dehydro-3-deoxyheptonate aldolase, tyrosine-inhibited OS=Saccharomyces cerevisiae (strain ATCC 204508 / S288c) OX=559292 GN=ARO4 PE=1 SV=2	1.199	0.67	0.26	-0.58	0.594192	0.0418386	0.981557	0.345065	87.9	85.9	118.4	104.3	78.5	125	32.61	7.28	9.69	10.58	20.8	11.11
High	P26785	60S ribosomal protein L16-B OS=Saccharomyces cerevisiae (strain ATCC 204508 / S288c) OX=559292 GN=RPL16B PE=1 SV=3	1.645	1.406	0.72	0.49	0.133227	0.180602	0.516795	0.701257	106.3	141.5	107.8	51.6	115.7	77.1	10.47	13.16	12.81	18.7	7.23	11.6
High	P40582	Glutathione S-transferase 1 OS=Saccharomyces cerevisiae (strain ATCC 204508 / S288c) OX=559292 GN=GTT1 PE=1 SV=1	1.085	1.467	0.12	0.55	0.82039	0.125847	0.982792	0.621053	139.8	62.6	113.5	54.6	168.1	61.4	5.78	16.61	7.74	10.74	12.66	1.17
High	P16861	ATP-dependent 6-phosphofructokinase subunit alpha OS=Saccharomyces cerevisiae (strain ATCC 204508 / S288c) OX=559292 GN=PFK1 PE=1 SV=1	1.121	1.304	0.16	0.38	0.744407	0.319959	0.982792	0.913415	97.1	295.6	61.5	34.7	79	32.1	13.84	32.71	30.03	6.98	18.62	69.29
High	P16467	Pyruvate decarboxylase isozyme 2 OS=Saccharomyces cerevisiae (strain ATCC 204508 / S288c) OX=559292 GN=PDC5 PE=1 SV=4
High	P46784	40S ribosomal protein S10-B OS=Saccharomyces cerevisiae (strain ATCC 204508 / S288c) OX=559292 GN=RPS10B PE=1 SV=1	2.123	1.261	1.09	0.33	0.0223862	0.399604	0.186701	0.949062	113.4	148.8	88.2	45.4	120.5	83.7	1.66	1.66	11.33	43.07	0.62	7.72
High	P0CX34	40S ribosomal protein S30-B OS=Saccharomyces cerevisiae (strain ATCC 204508 / S288c) OX=559292 GN=RPS30B PE=1 SV=1	1.751	0.782	0.81	-0.36	0.090306	0.181839	0.431851	0.701257	127.1	80.5	141.5	53.4	113.8	83.7	11.17	32.47	9.16	16.64	50.35	31.66
High	P40303	Proteasome subunit alpha type-4 OS=Saccharomyces cerevisiae (strain ATCC 204508 / S288c) OX=559292 GN=PRE6 PE=1 SV=1	1.089	1.058	0.12	0.08	0.811128	0.964201	0.982792	0.999196	96.4	95	98.6	89	111.2	109.7	8.26	4.97	7.78	6.48	2.28	8.96
High	P21954	Isocitrate dehydrogenase [NADP], mitochondrial OS=Saccharomyces cerevisiae (strain ATCC 204508 / S288c) OX=559292 GN=IDP1 PE=1 SV=1	1.262	1.024	0.34	0.03	0.490502	0.916675	0.925831	0.999196	112.7	174.3	81.1	63.4	84.2	84.3	8.54	45.82	11.37	21.19	0.95	22.38
High	P39958	Rab GDP-dissociation inhibitor OS=Saccharomyces cerevisiae (strain ATCC 204508 / S288c) OX=559292 GN=GDI1 PE=1 SV=1	0.859	0.902	-0.22	-0.15	0.624901	0.492688	0.981557	0.971581	66.9	132.6	91.8	113.9	91.9	102.9	47.34	13.12	13.46	28.04	8.15	17.52
High	Q02326	60S ribosomal protein L6-A OS=Saccharomyces cerevisiae (strain ATCC 204508 / S288c) OX=559292 GN=RPL6A PE=1 SV=2	1.908	0.753	0.93	-0.41	0.050347	0.131578	0.317306	0.633553	177.9	131.2	121.6	29.3	74.4	65.6	12.04	20.79	20.58	43.08	44.79	22.03
High	P53978	Elongation factor 3B OS=Saccharomyces cerevisiae (strain ATCC 204508 / S288c) OX=559292 GN=HEF3 PE=1 SV=2	1.537	1.172	0.62	0.23	0.19581	0.611218	0.640414	0.981492	89.2	206.6	88.4	44.2	103.6	67.9	10.88	13.64	9.15	19.31	10.93	5.42
High	P09232	Cerevisin OS=Saccharomyces cerevisiae (strain ATCC 204508 / S288c) OX=559292 GN=PRB1 PE=1 SV=1	0.961	1.345	-0.06	0.43	0.883627	0.255428	0.983339	0.838672	65.9	99.5	69.8	123.5	113.7	127.7	10.94	20.81	5.81	0.7	12.95	16.39
High	P39931	Protein SSP120 OS=Saccharomyces cerevisiae (strain ATCC 204508 / S288c) OX=559292 GN=SSP120 PE=1 SV=1	1.009	1.013	0.01	0.02	0.996748	0.877256	1	0.999196	99.8	56.7	113.4	108.6	111.7	109.8	20.36	48.99	13.97	18.45	8.51	15.48
High	P37292	Serine hydroxymethyltransferase, mitochondrial OS=Saccharomyces cerevisiae (strain ATCC 204508 / S288c) OX=559292 GN=SHM1 PE=1 SV=2	0.869	1.374	-0.2	0.46	0.649004	0.218259	0.982079	0.764387	83.4	116.8	100.3	91.1	117.5	90.9	2.69	7.88	14.92	13.38	6.99	23.39
High	P32527	Zuotin OS=Saccharomyces cerevisiae (strain ATCC 204508 / S288c) OX=559292 GN=ZUO1 PE=1 SV=1	2.305	1.109	1.2	0.15	0.011235	0.795693	0.114268	0.999196	124	76.2	133.6	32.9	156.7	76.6	4.22	8.37	17.85	5.43	13.99	14.22
High	P53312	Succinate--CoA ligase [ADP-forming] subunit beta, mitochondrial OS=Saccharomyces cerevisiae (strain ATCC 204508 / S288c) OX=559292 GN=LSC2 PE=1 SV=1	2.48	1.105	1.31	0.14	0.00579369	0.811096	0.0635781	0.999196	79.5	167.7	107.2	33.6	107	105	19.58	1.99	22.24	59.42	8.44	34.99
High	P14904	Vacuolar aminopeptidase 1 OS=Saccharomyces cerevisiae (strain ATCC 204508 / S288c) OX=559292 GN=APE1 PE=1 SV=2	1.729	0.895	0.79	-0.16	0.0980943	0.47327	0.439637	0.971581	127.1	129.2	138	16	115	74.7	34.73	53.86	0.74	100.34	21.46	32.25
High	Q12178	Cytosine deaminase OS=Saccharomyces cerevisiae (strain ATCC 204508 / S288c) OX=559292 GN=FCY1 PE=1 SV=1	0.9	1.005	-0.15	0.01	0.729842	0.848695	0.982792	0.999196	52.3	156.4	109.3	86.7	102	93.2	13.77	9.1	45.03	1.92	34.78	25.49
High	P19097	Fatty acid synthase subunit alpha OS=Saccharomyces cerevisiae (strain ATCC 204508 / S288c) OX=559292 GN=FAS2 PE=1 SV=2	2.647	1.073	1.4	0.1	0.00307952	0.914551	0.0395126	0.999196	93.8	165.1	125.6	18.2	132	65.3	0.66	27.28	11.1	76.34	4.04	10.36
High	Q12213	60S ribosomal protein L7-B OS=Saccharomyces cerevisiae (strain ATCC 204508 / S288c) OX=559292 GN=RPL7B PE=1 SV=3	1.485	1.435	0.57	0.52	0.234565	0.153003	0.721871	0.667362	156.7	97.7	91	49.9	130.5	74.2	9.34	2.96	20.88	13.4	17.62	8.73
High	P49090	Asparagine synthetase [glutamine-hydrolyzing] 2 OS=Saccharomyces cerevisiae (strain ATCC 204508 / S288c) OX=559292 GN=ASN2 PE=1 SV=2	0.499	0.725	-1	-0.46	0.0314443	0.0937792	0.236257	0.554029	88.3	113.5	73.8	180.4	51.5	92.5	28.96	20.47	61.41	15.44	25.61	20.45
High	P23639	Proteasome subunit alpha type-2 OS=Saccharomyces cerevisiae (strain ATCC 204508 / S288c) OX=559292 GN=PRE8 PE=1 SV=1	1.29	0.695	0.37	-0.52	0.448778	0.0613702	0.92415	0.433232	121.2	44.2	135.6	91.3	87.9	119.8	27.04	68.26	9.98	3.53	21	6.88
High	P41277	Glycerol-1-phosphate phosphohydrolase 1 OS=Saccharomyces cerevisiae (strain ATCC 204508 / S288c) OX=559292 GN=GPP1 PE=1 SV=3	1.142	1.059	0.19	0.08	0.701864	0.962779	0.982792	0.999196	73.4	123.9	106.9	91.4	93.2	111.3	18	4.29	14.19	30.35	4.92	34.18
High	Q12306	Ubiquitin-like protein SMT3 OS=Saccharomyces cerevisiae (strain ATCC 204508 / S288c) OX=559292 GN=SMT3 PE=1 SV=1	0.737	1.255	-0.44	0.33	0.337813	0.412195	0.853746	0.954371	88.3	147.7	86.5	95	108.9	73.6	3.44	68.71	12.07	32.38	15	8.34
High	P47771	Aldehyde dehydrogenase [NAD(P)+] 1 OS=Saccharomyces cerevisiae (strain ATCC 204508 / S288c) OX=559292 GN=ALD2 PE=1 SV=2	0.798	1.021	-0.33	0.03	0.474629	0.906507	0.925831	0.999196	94.9	110.7	103.3	109.5	92	89.6	12.98	44.2	9.41	9.2	7.29	29.62
High	P16387	Pyruvate dehydrogenase E1 component subunit alpha, mitochondrial OS=Saccharomyces cerevisiae (strain ATCC 204508 / S288c) OX=559292 GN=PDA1 PE=1 SV=2	1.132	1.087	0.18	0.12	0.721997	0.868776	0.982792	0.999196	119.8	127.3	92.9	69.6	115.4	75	2.17	21.51	8.4	30.83	16.83	10.02
High	Q6Q547	H/ACA ribonucleoprotein complex subunit NOP10 OS=Saccharomyces cerevisiae (strain ATCC 204508 / S288c) OX=559292 GN=NOP10 PE=1 SV=1	1.002	1.123	0	0.17	0.986826	0.753939	1	0.999196	110.6	73.2	138.7	61	149.1	67.4	7.57	5.23	15.69	16.05	7.69	9.65
High	P47068	Myosin tail region-interacting protein MTI1 OS=Saccharomyces cerevisiae (strain ATCC 204508 / S288c) OX=559292 GN=BBC1 PE=1 SV=2	0.866	1.232	-0.21	0.3	0.643332	0.461144	0.982079	0.971581	77.7	165.9	79.4	93.2	88.9	94.9	37.16	6.3	36.32	7.76	52.14	2.29
High	P43619	Nicotinate-nucleotide pyrophosphorylase [carboxylating] OS=Saccharomyces cerevisiae (strain ATCC 204508 / S288c) OX=559292 GN=BNA6 PE=1 SV=1	1.061	0.897	0.09	-0.16	0.874635	0.478483	0.983339	0.971581	112.4	61.4	112.6	97.4	90	126.2	4.71	25.08	0.37	36.2	23.55	7.28
High	P05755	40S ribosomal protein S9-B OS=Saccharomyces cerevisiae (strain ATCC 204508 / S288c) OX=559292 GN=RPS9B PE=1 SV=4	1.581	1.196	0.66	0.26	0.167523	0.547908	0.577772	0.971581	92.2	143.4	102.2	52.1	109.3	100.9	15.1	30.58	16.69	28.54	2.74	10.8
High	Q04894	NADP-dependent alcohol dehydrogenase 6 OS=Saccharomyces cerevisiae (strain ATCC 204508 / S288c) OX=559292 GN=ADH6 PE=1 SV=1	1.094	1.159	0.13	0.21	0.800975	0.648094	0.982792	0.999196	83.1	79.1	106.1	105.5	122.5	103.6	4.5	13.29	4.4	4.43	4.79	0.69
High	P07283	Phosphomannomutase OS=Saccharomyces cerevisiae (strain ATCC 204508 / S288c) OX=559292 GN=SEC53 PE=1 SV=1	0.82	1.419	-0.29	0.5	0.528278	0.167943	0.929502	0.66936	95.7	112.9	86.7	110.7	93.1	100.8	2	33.01	9.28	20.35	17.01	12.12
High	P40302	Proteasome subunit alpha type-6 OS=Saccharomyces cerevisiae (strain ATCC 204508 / S288c) OX=559292 GN=PRE5 PE=1 SV=1	1.016	1.076	0.02	0.11	0.97877	0.903393	0.997289	0.999196	106.2	180.4	81	48	78.6	105.7	23.85	4.76	20.22	91.42	39.27	25.12
High	P23641	Mitochondrial phosphate carrier protein OS=Saccharomyces cerevisiae (strain ATCC 204508 / S288c) OX=559292 GN=MIR1 PE=1 SV=1	0.74	1.421	-0.43	0.51	0.343737	0.16563	0.857053	0.66936	114.9	115.4	63.7	142.5	30.1	133.3	12.76	16.6	42.85	14.09	31.58	2.13
High	P07245	C-1-tetrahydrofolate synthase, cytoplasmic OS=Saccharomyces cerevisiae (strain ATCC 204508 / S288c) OX=559292 GN=ADE3 PE=1 SV=1	0.533	0.719	-0.91	-0.48	0.050935	0.0860142	0.317306	0.525678	124.5	226.5	82.9	22.5	97.4	46.3	31.5	35.38	53.29		18.77	25.6
High	P26784	60S ribosomal protein L16-A OS=Saccharomyces cerevisiae (strain ATCC 204508 / S288c) OX=559292 GN=RPL16A PE=1 SV=3	1.989	1.284	0.99	0.36	0.037196	0.355617	0.256376	0.918165	130.3	113.7	111.9	41.7	121.4	81	14.46	14.8	16.41	38.37	27.27	19.41
High	P40185	Protein MMF1, mitochondrial OS=Saccharomyces cerevisiae (strain ATCC 204508 / S288c) OX=559292 GN=MMF1 PE=1 SV=1	0.75	1.384	-0.41	0.47	0.366324	0.205331	0.858186	0.750509	82.4	118.4	89.8	99.8	127	82.7	0.16	25.17	0.19	21.69	8.84	13.76
High	Q08412	Ubiquitin-binding protein CUE5 OS=Saccharomyces cerevisiae (strain ATCC 204508 / S288c) OX=559292 GN=CUE5 PE=1 SV=1	0.908	0.604	-0.14	-0.73	0.749132	0.0120901	0.982792	0.152591	62.8	76	115.1	128.8	73	144.3	29.94	7.69	2.04	30.7	23.9	15.59
High	P23638	Proteasome subunit alpha type-3 OS=Saccharomyces cerevisiae (strain ATCC 204508 / S288c) OX=559292 GN=PRE9 PE=1 SV=1	1.01	0.767	0.01	-0.38	0.994987	0.155333	1	0.667362	83.2	63.3	118.4	134.9	89	111.2	12.66	19.35	6.51	2.17	0.26	13.26
High	P00942	Triosephosphate isomerase OS=Saccharomyces cerevisiae (strain ATCC 204508 / S288c) OX=559292 GN=TPI1 PE=1 SV=2	0.936	1.47	-0.1	0.56	0.819893	0.123302	0.982792	0.621053	78.6	112	97.1	93.7	139	79.5	2.6	27.77	9.88	52.56	11.72	26.66
High	P53090	Aromatic/aminoadipate aminotransferase 1 OS=Saccharomyces cerevisiae (strain ATCC 204508 / S288c) OX=559292 GN=ARO8 PE=1 SV=1	1.159	1.033	0.21	0.05	0.667256	0.946255	0.982792	0.999196	90.3	97.4	108.1	80.3	113.4	110.5	7.09	11.13	3.93	10.94	24.53	13.59
High	P25372	Thioredoxin-3, mitochondrial OS=Saccharomyces cerevisiae (strain ATCC 204508 / S288c) OX=559292 GN=TRX3 PE=1 SV=1	0.746	1.436	-0.42	0.52	0.357219	0.151585	0.857053	0.667362	85.6	83.2	110.4	110	121	89.8	25.07	40.57	1.9	4.29	10.03	23.42
High	P00812	Arginase OS=Saccharomyces cerevisiae (strain ATCC 204508 / S288c) OX=559292 GN=CAR1 PE=1 SV=1	0.911	0.909	-0.13	-0.14	0.757468	0.517094	0.982792	0.971581	78.4	63.4	118.9	130.6	94	114.7	28.39	18.55	9.26	11.24	8.09	30.37	Acetyl [N-Term]
High	P13130	Sporulation-specific wall maturation protein OS=Saccharomyces cerevisiae (strain ATCC 204508 / S288c) OX=559292 GN=SPS100 PE=2 SV=1	0.614	1.031	-0.7	0.04	0.128963	0.939301	0.509908	0.999196	96.6	150.8	121	57.7	117.1	56.7	13.85	16.15	14.23	104.25	32.49	20.88
High	P39954	Adenosylhomocysteinase OS=Saccharomyces cerevisiae (strain ATCC 204508 / S288c) OX=559292 GN=SAH1 PE=1 SV=1	0.961	0.884	-0.06	-0.18	0.884954	0.438634	0.983339	0.971581	114.9	150	67.2	103.6	70.1	94.2	5.56	13.78	40.67	31.66	1.9	7.09
High	P53912	Uncharacterized protein YNL134C OS=Saccharomyces cerevisiae (strain ATCC 204508 / S288c) OX=559292 GN=YNL134C PE=1 SV=1	0.735	1.255	-0.44	0.33	0.333503	0.413018	0.853746	0.954371	78.8	102.7	82.6	134	95.3	106.7	9.66	5.42	15.57	2.64	34.46	8.76
High	Q12522	Eukaryotic translation initiation factor 6 OS=Saccharomyces cerevisiae (strain ATCC 204508 / S288c) OX=559292 GN=TIF6 PE=1 SV=1	0.603	0.748	-0.73	-0.42	0.115335	0.125186	0.483363	0.621053	86	103.3	104.2	130.9	92.9	82.8	21.59	53.51	29.43	4.02	18.22	35.69
High	P38431	Eukaryotic translation initiation factor 5 OS=Saccharomyces cerevisiae (strain ATCC 204508 / S288c) OX=559292 GN=TIF5 PE=1 SV=1	1.104	1.02	0.14	0.03	0.780284	0.900272	0.982792	0.999196	94.2	81.8	117.1	101.3	110	95.5	0.69	1.19	3.54	21.91	21.02	2.62
High	P07260	Eukaryotic translation initiation factor 4E OS=Saccharomyces cerevisiae (strain ATCC 204508 / S288c) OX=559292 GN=CDC33 PE=1 SV=1	1.216	1.276	0.28	0.35	0.56383	0.369701	0.967561	0.926106	71.6	116	101.8	89.8	117.8	103	1.38	13.08	8.77	6.84	9.74	8.83
High	P22146	1,3-beta-glucanosyltransferase GAS1 OS=Saccharomyces cerevisiae (strain ATCC 204508 / S288c) OX=559292 GN=GAS1 PE=1 SV=2	0.764	1.305	-0.39	0.38	0.397107	0.31883	0.89447	0.913415	102.4	113.6	99.4	88.7	132.1	63.9	5.95	35.48	13.84	30.98	9.81	21.22
High	P32599	Fimbrin OS=Saccharomyces cerevisiae (strain ATCC 204508 / S288c) OX=559292 GN=SAC6 PE=1 SV=1	0.478	1.114	-1.06	0.16	0.0222976	0.782897	0.186701	0.999196	49.6	118.5	85	182.5	93	71.4	7.05	0.3	6.37	37.74	0.59	60.38	Acetyl [N-Term]
High	Q12497	Protein FMP16, mitochondrial OS=Saccharomyces cerevisiae (strain ATCC 204508 / S288c) OX=559292 GN=FMP16 PE=1 SV=1	0.46	1.068	-1.12	0.1	0.0163688	0.931029	0.151684	0.999196	80.6	121.5	96.8	131.6	98.3	71.2	0.63	68.48	10.12	14.82	8.54	34.34
High	P09201	Fructose-1,6-bisphosphatase OS=Saccharomyces cerevisiae (strain ATCC 204508 / S288c) OX=559292 GN=FBP1 PE=1 SV=2	0.918	1.116	-0.12	0.16	0.776471	0.774756	0.982792	0.999196	107	145.2	119.3	69	84.6	74.9	6.69	58.55	17.52	15.82	27.5	15.48
High	P39990	13 kDa ribonucleoprotein-associated protein OS=Saccharomyces cerevisiae (strain ATCC 204508 / S288c) OX=559292 GN=SNU13 PE=1 SV=1	1.049	1.374	0.07	0.46	0.902975	0.218214	0.987001	0.764387	59.3	125.2	103.4	73.2	144.9	94	6.86	0.92	21.26	15.41	1.89	22.6
High	P04802	Aspartate--tRNA ligase, cytoplasmic OS=Saccharomyces cerevisiae (strain ATCC 204508 / S288c) OX=559292 GN=DPS1 PE=1 SV=3	1.599	1.348	0.68	0.43	0.157223	0.251329	0.566756	0.838672	109.7	165.3	88	44.8	121.7	70.6	4.72	35.26	8.36	15.4	8.77	25.95
High	P40495	Homoisocitrate dehydrogenase, mitochondrial OS=Saccharomyces cerevisiae (strain ATCC 204508 / S288c) OX=559292 GN=LYS12 PE=1 SV=1	0.854	1.071	-0.23	0.1	0.612397	0.921529	0.981557	0.999196	79.5	126.8	97	91.1	95	110.6	42.49	45.64	10.43	5.11	5.73	12.37
High	P26637	Leucine--tRNA ligase, cytoplasmic OS=Saccharomyces cerevisiae (strain ATCC 204508 / S288c) OX=559292 GN=CDC60 PE=1 SV=1	0.736	1.005	-0.44	0.01	0.336181	0.848838	0.853746	0.999196	116	98.7	79.9	144.2	67.1	94.1	7.81	13.89	19.41	15.64	7.29	39.96
High	Q04178	Hypoxanthine-guanine phosphoribosyltransferase OS=Saccharomyces cerevisiae (strain ATCC 204508 / S288c) OX=559292 GN=HPT1 PE=1 SV=1	1.251	0.763	0.32	-0.39	0.506931	0.148314	0.925831	0.666206	62.4	67.9	80.5	153.5	55.8	180	17.4	72.8	20.2	20.87	33.02	20.36
High	P00044	Cytochrome c isoform 1 OS=Saccharomyces cerevisiae (strain ATCC 204508 / S288c) OX=559292 GN=CYC1 PE=1 SV=2	1.021	1.294	0.03	0.37	0.967399	0.336557	0.995038	0.913415	80.5	56.5	79.4	163.9	57.6	162.1	18.93	60.11	3.08	104.87	0.52	14.33
High	P53278	Uncharacterized protein YGR130C OS=Saccharomyces cerevisiae (strain ATCC 204508 / S288c) OX=559292 GN=YGR130C PE=1 SV=1	0.932	1.075	-0.1	0.1	0.810011	0.908036	0.982792	0.999196	77.1	104	90.7	125	102.7	100.6	6.04	5.09	15.35	4.45	4.67	0.57
High	A6ZP58	Altered inheritance of mitochondria protein 41, mitochondrial OS=Saccharomyces cerevisiae (strain YJM789) OX=307796 GN=AIM41 PE=3 SV=1	0.793	1.288	-0.33	0.37	0.463435	0.347344	0.925831	0.918165	53.3	115.3	64.7	153.3	87	126.5	14.6	10.88	7.87	0.87	10.17	23.87
High	P04037	Cytochrome c oxidase subunit 4, mitochondrial OS=Saccharomyces cerevisiae (strain ATCC 204508 / S288c) OX=559292 GN=COX4 PE=1 SV=1	0.939	0.84	-0.09	-0.25	0.827698	0.312631	0.982792	0.913415	61.1	115.9	128.4	95.6	96	103.1	48.9	42.29	3.24	5.14	10.4	4.28
High	Q05584	Hydroxyacylglutathione hydrolase, cytoplasmic isozyme OS=Saccharomyces cerevisiae (strain ATCC 204508 / S288c) OX=559292 GN=GLO2 PE=1 SV=1	0.958	0.96	-0.06	-0.06	0.876873	0.688128	0.983339	0.999196	83.3	66.8	102.5	130.1	99.2	118.2	4.04	33.83	7.33	14.02	6.74	3.78
High	P38912	Eukaryotic translation initiation factor 1A OS=Saccharomyces cerevisiae (strain ATCC 204508 / S288c) OX=559292 GN=TIF11 PE=1 SV=1	1.119	0.956	0.16	-0.07	0.74713	0.673925	0.982792	0.999196	81.1	53.4	87.2	133.4	100.6	144.4	40.6	78.15	6.71	19.67	29.76	13.64
High	P19955	37S ribosomal protein YMR-31, mitochondrial OS=Saccharomyces cerevisiae (strain ATCC 204508 / S288c) OX=559292 GN=YMR31 PE=1 SV=1	0.994	1.047	-0.01	0.07	0.967323	0.995568	0.995038	0.999196	98	58.3	120.9	81.2	121.4	120.2	3.03	31.46	18.39	4.14	14.84	3.77
High	Q12159	RNA annealing protein YRA1 OS=Saccharomyces cerevisiae (strain ATCC 204508 / S288c) OX=559292 GN=YRA1 PE=1 SV=2	2.235	1.419	1.16	0.51	0.0146602	0.16745	0.140536	0.66936	117.9	72.1	138.5	41.3	138.3	91.8	20.35	16.84	4.78	32.03	1.06	2.18
High	P52553	Prefoldin subunit 6 OS=Saccharomyces cerevisiae (strain ATCC 204508 / S288c) OX=559292 GN=YKE2 PE=1 SV=1	0.766	1.034	-0.38	0.05	0.400929	0.949812	0.89447	0.999196	92.7	191.8	111.9	49.8	115.6	38.2	16.91	75.35	1.61	68.98	35.64
High	A6ZNU5	Ribose-5-phosphate isomerase OS=Saccharomyces cerevisiae (strain YJM789) OX=307796 GN=RKI1 PE=3 SV=1	1.125	1.035	0.17	0.05	0.736068	0.95554	0.982792	0.999196	83.9	94.8	101.4	93.4	106.1	120.5	6.94	29.24	5.25	23.79	7.56	29.54
High	Q06405	ATP synthase subunit f, mitochondrial OS=Saccharomyces cerevisiae (strain ATCC 204508 / S288c) OX=559292 GN=ATP17 PE=1 SV=1	1.318	1.053	0.4	0.07	0.410747	0.982907	0.896761	0.999196	140.8	96.9	86.9	81.5	97	97	18.18	26.86	19.63	14.44	23.16	6.54
High	P46969	Ribulose-phosphate 3-epimerase OS=Saccharomyces cerevisiae (strain ATCC 204508 / S288c) OX=559292 GN=RPE1 PE=1 SV=1	1.129	0.865	0.18	-0.21	0.727483	0.381872	0.982792	0.936906	93.5	27.2	119.6	114.1	116.7	128.9	22.3	110.06	8.12	39.99	9	26.75
High	P27616	Phosphoribosylaminoimidazole-succinocarboxamide synthase OS=Saccharomyces cerevisiae (strain ATCC 204508 / S288c) OX=559292 GN=ADE1 PE=1 SV=2	0.789	0.763	-0.34	-0.39	0.454212	0.148981	0.925831	0.666206	82.3	81.3	73.9	169.2	55.7	137.5	7.64	57.05	11.29	56.71	18.77	0.41
High	Q12335	Protoplast secreted protein 2 OS=Saccharomyces cerevisiae (strain ATCC 204508 / S288c) OX=559292 GN=PST2 PE=1 SV=1	0.755	1.214	-0.41	0.28	0.376635	0.504563	0.865327	0.971581	80.9	116.8	83.8	107.3	133.6	77.6	12.22	14.78	14.52	1.09	8.35	31.25
High	P15873	Proliferating cell nuclear antigen OS=Saccharomyces cerevisiae (strain ATCC 204508 / S288c) OX=559292 GN=POL30 PE=1 SV=1	1.181	0.892	0.24	-0.16	0.626125	0.463857	0.981557	0.971581	67.3	79.4	84.5	115.3	86.6	167	10.71	63.33	8.14	8.61	18.99	37.48
High	P32381	Actin-related protein 2 OS=Saccharomyces cerevisiae (strain ATCC 204508 / S288c) OX=559292 GN=ARP2 PE=1 SV=1	0.796	0.895	-0.33	-0.16	0.469258	0.472898	0.925831	0.971581	115	154.8	69.6	91.7	47.4	121.4	13.63	6.99	41.01	60.34	14.38	10.92	Acetyl [N-Term]
High	P48606	Tubulin-specific chaperone A OS=Saccharomyces cerevisiae (strain ATCC 204508 / S288c) OX=559292 GN=RBL2 PE=1 SV=1	0.595	0.914	-0.75	-0.13	0.10621	0.533393	0.451936	0.971581	87.7	106.3	108	105.7	99.4	93.1	16.9	73.81	32.23	23.25	29.92	57.7
High	P02400	60S acidic ribosomal protein P2-beta OS=Saccharomyces cerevisiae (strain ATCC 204508 / S288c) OX=559292 GN=RPP2B PE=1 SV=2	1.074	1.24	0.1	0.31	0.846112	0.444553	0.982792	0.971581	98.5	77.3	112.5	90.4	112.9	108.4	24.01	55.98	24.54	13.84	31.18	25.04
High	P33331	Nuclear transport factor 2 OS=Saccharomyces cerevisiae (strain ATCC 204508 / S288c) OX=559292 GN=NTF2 PE=1 SV=2	0.737	1.502	-0.44	0.59	0.336963	0.101111	0.853746	0.567885	94.3	128.1	85.4	91.9	137.1	63.2	9.58	65.01	19.61	46.31	4.7	4.68
High	P28834	Isocitrate dehydrogenase [NAD] subunit 1, mitochondrial OS=Saccharomyces cerevisiae (strain ATCC 204508 / S288c) OX=559292 GN=IDH1 PE=1 SV=2	0.999	1.508	0	0.59	0.978932	0.0977466	0.997289	0.565437	93.6	140.1	78.9	80	119.9	87.5	8.16	34.44	5.99	23.83	0.97	20.31
High	P14120	60S ribosomal protein L30 OS=Saccharomyces cerevisiae (strain ATCC 204508 / S288c) OX=559292 GN=RPL30 PE=1 SV=3	1.905	1.155	0.93	0.21	0.0509821	0.657356	0.317306	0.999196	64.9	293.9	44.9	49.1	63.3	83.9	8.24	11.01	76.78	16.43	27.51	1.88
High	Q02784	Monothiol glutaredoxin-5, mitochondrial OS=Saccharomyces cerevisiae (strain ATCC 204508 / S288c) OX=559292 GN=GRX5 PE=1 SV=1	0.708	0.788	-0.5	-0.34	0.279761	0.193276	0.788244	0.728501	64.6	126.8	124	131.8	57.8	95	4.96	18.01	6.81	31.31	23.34	18.08
High	Q12408	Phosphatidylglycerol/phosphatidylinositol transfer protein OS=Saccharomyces cerevisiae (strain ATCC 204508 / S288c) OX=559292 GN=NPC2 PE=1 SV=1	2.173	1.05	1.12	0.07	0.0185451	0.9936	0.166307	0.999196	106.7	54.5	127.6	82.5	105.2	123.5	70.92	60.18	13.89	67.86	16.78	41.04
High	P00729	Carboxypeptidase Y OS=Saccharomyces cerevisiae (strain ATCC 204508 / S288c) OX=559292 GN=PRC1 PE=1 SV=1	1.034	0.894	0.05	-0.16	0.936368	0.468365	0.995038	0.971581	59.1	62.8	149.9	81.4	103.4	143.5	42.84	34.33	33.4	70.45	25.27	68.33
High	Q06177	Translation machinery-associated protein 10 OS=Saccharomyces cerevisiae (strain ATCC 204508 / S288c) OX=559292 GN=TMA10 PE=1 SV=3	1.076	1.149	0.11	0.2	0.840562	0.676951	0.982792	0.999196	62.7	87.6	82.2	142.8	86.9	137.8	3.75	23.1	12.1	5.22	6.84	11.21
High	P06105	Protein SCP160 OS=Saccharomyces cerevisiae (strain ATCC 204508 / S288c) OX=559292 GN=SCP160 PE=1 SV=3	1.431	0.965	0.52	-0.05	0.282747	0.705438	0.791313	0.999196	128.3	85.3	99	79.9	90.5	117	17.72	10.84	1.58	6.5	24.38	10.38
High	P14065	Glycerol 2-dehydrogenase (NADP(+)) OS=Saccharomyces cerevisiae (strain ATCC 204508 / S288c) OX=559292 GN=GCY1 PE=1 SV=1	0.871	1.042	-0.2	0.06	0.654471	0.979834	0.982079	0.999196	90.9	111.9	103.2	79.8	93.5	120.7	5.91	14.01	0.36	19.61	0.11	0.31
High	P23776	Glucan 1,3-beta-glucosidase I/II OS=Saccharomyces cerevisiae (strain ATCC 204508 / S288c) OX=559292 GN=EXG1 PE=1 SV=1	0.81	1.183	-0.3	0.24	0.504134	0.580972	0.925831	0.971581	48.3	146.4	60.9	179.2	74	91.1	26.35	92.82	13.14	51.02	47.74	53.21
High	P21264	Phosphoribosylaminoimidazole carboxylase OS=Saccharomyces cerevisiae (strain ATCC 204508 / S288c) OX=559292 GN=ADE2 PE=1 SV=1	1.05	1.309	0.07	0.39	0.898932	0.312134	0.986789	0.913415	95.5	128.6	83.2	93.4	101.9	97.3	0.13	17.07	14.52	23.56	18.4	9.17
High	Q3E764	Translation machinery-associated protein 7 OS=Saccharomyces cerevisiae (strain ATCC 204508 / S288c) OX=559292 GN=TMA7 PE=1 SV=1	1.357	1.696	0.44	0.76	0.361236	0.0284601	0.857053	0.280952	97.1	82.5	89.2	76.2	151.5	103.5	12.93	7.19	14.11	28.25	20.73	0.32
High	P05739	60S ribosomal protein L6-B OS=Saccharomyces cerevisiae (strain ATCC 204508 / S288c) OX=559292 GN=RPL6B PE=1 SV=4	1.852	1.021	0.89	0.03	0.062255	0.90521	0.376237	0.999196	138.8	128.7	121.4	26.5	60.7	123.9	9.41	28.21	6.91	30.36	25.33	16.95
High	P53600	Coatomer subunit zeta OS=Saccharomyces cerevisiae (strain ATCC 204508 / S288c) OX=559292 GN=RET3 PE=1 SV=1	0.542	1.052	-0.88	0.07	0.0577063	0.987751	0.353875	0.999196	91.3	184.5	85.4	96.6	89.8	52.4	28.28	32.04	55.89	4.6	11.58	64.84
High	P33298	26S proteasome regulatory subunit 6B homolog OS=Saccharomyces cerevisiae (strain ATCC 204508 / S288c) OX=559292 GN=RPT3 PE=1 SV=2	1.398	1.412	0.48	0.5	0.315967	0.174772	0.850054	0.688527	101	92.2	120.1	51.8	142.9	92	8.04	13.48	0.6	42.82	11.1	8.68	Acetyl [N-Term]
High	P17891	Clathrin light chain OS=Saccharomyces cerevisiae (strain ATCC 204508 / S288c) OX=559292 GN=CLC1 PE=1 SV=1	0.901	1.072	-0.15	0.1	0.730969	0.916925	0.982792	0.999196	93.2	95.2	105.4	102.4	114.8	89.1	4.27	29.81	31.93	31.35	24.21	26.73
High	P36047	Protein phosphatase 1 regulatory subunit SDS22 OS=Saccharomyces cerevisiae (strain ATCC 204508 / S288c) OX=559292 GN=SDS22 PE=1 SV=1	0.866	1.093	-0.21	0.13	0.643009	0.848022	0.982079	0.999196	93.3	80	103.7	104.8	118.6	99.6	10.37	19.4	7.22	13.97	4.79	2.77
High	Q08971	Protein PBDC1 homolog OS=Saccharomyces cerevisiae (strain ATCC 204508 / S288c) OX=559292 GN=YPL225W PE=1 SV=1	0.681	1.411	-0.55	0.5	0.22962	0.176335	0.711907	0.689612	84.6	152.8	84.9	94.9	126.8	56	4.4	59.73	10.23	56.7	11.77	11.46
High	Q05812	Meiotic sister-chromatid recombination protein 3 OS=Saccharomyces cerevisiae (strain ATCC 204508 / S288c) OX=559292 GN=MSC3 PE=1 SV=1	1.195	0.794	0.26	-0.33	0.600425	0.205421	0.981557	0.750509	103.2	84.8	116.8	97.5	90.8	106.9	4.2	19.5	17.98	2.35	34.88	18.35
High	P00931	Tryptophan synthase OS=Saccharomyces cerevisiae (strain ATCC 204508 / S288c) OX=559292 GN=TRP5 PE=1 SV=1	1.723	0.01	0.78	-6.64	0.10018	1e-17	0.439637	7.57273e-16	126.6	137.3	114.8	84.5		136.8	57.64	64.63		18.32		27.37
High	P18899	Stress protein DDR48 OS=Saccharomyces cerevisiae (strain ATCC 204508 / S288c) OX=559292 GN=DDR48 PE=1 SV=4	1.009	0.994	0.01	-0.01	0.996118	0.809938	1	0.999196	81.5	85.1	112.8	104.7	119.7	96.3	8.37	3.78	19.43	5.26	5.42	6.73
High	A5Z2X5	UPF0495 protein YPR010C-A OS=Saccharomyces cerevisiae (strain ATCC 204508 / S288c) OX=559292 GN=YPR010C-A PE=3 SV=1	1.058	1.723	0.08	0.78	0.882375	0.0236045	0.983339	0.247508	85.5	115.5	83.3	83.7	143.5	88.5	3.59	18.73	4.84	3.23	3.83	7.94
High	Q08230	Succinate dehydrogenase assembly factor 2, mitochondrial OS=Saccharomyces cerevisiae (strain ATCC 204508 / S288c) OX=559292 GN=SDH5 PE=1 SV=1	0.934	0.966	-0.1	-0.05	0.815066	0.710501	0.982792	0.999196	143.9	91	122.1	65.2	118.3	59.5	10.8	14.77	10.84	44.87	16	41.18
High	P08067	Cytochrome b-c1 complex subunit Rieske, mitochondrial OS=Saccharomyces cerevisiae (strain ATCC 204508 / S288c) OX=559292 GN=RIP1 PE=1 SV=1	1.403	1.054	0.49	0.08	0.310331	0.978715	0.842396	0.999196	104.9	102.3	124	65	111.7	92.2	35.23	3.83	27.81	0.13	43.97	13.28
High	P32602	Alpha-soluble NSF attachment protein OS=Saccharomyces cerevisiae (strain ATCC 204508 / S288c) OX=559292 GN=SEC17 PE=1 SV=4	0.854	1.076	-0.23	0.11	0.61217	0.903403	0.981557	0.999196	106.9	116.9	131.9	58	116.2	70.1	9.7	79.7	14.01	120.3	15.9	14.17
High	P22141	Proteasome subunit beta type-4 OS=Saccharomyces cerevisiae (strain ATCC 204508 / S288c) OX=559292 GN=PRE1 PE=1 SV=2	0.96	1.193	-0.06	0.25	0.881382	0.554691	0.983339	0.971581	69	170.8	87.3	67.6	99.4	105.8	8.37	35.55	9.66	62.5	8.32	10.06	Acetyl [N-Term]
High	P53066	Ankyrin repeat-containing protein YGL242C OS=Saccharomyces cerevisiae (strain ATCC 204508 / S288c) OX=559292 GN=YGL242C PE=1 SV=1	0.781	1.107	-0.36	0.15	0.434663	0.803932	0.913122	0.999196	70.7	104.4	101.6	118.8	110.2	94.4	0.61	11.34	7	7.73	12.79	11.67
High	P16965	ATPase-stabilizing factor 15 kDa protein OS=Saccharomyces cerevisiae (strain ATCC 204508 / S288c) OX=559292 GN=STF2 PE=1 SV=2	0.85	0.895	-0.23	-0.16	0.601682	0.472236	0.981557	0.971581	64.8	81.8	99.2	143.5	88.8	121.9	10.05	17.84	20.44	28.94	1.94	11.05
High	P38841	Uncharacterized protein YHR138C OS=Saccharomyces cerevisiae (strain ATCC 204508 / S288c) OX=559292 GN=YHR138C PE=1 SV=1	0.877	1.198	-0.19	0.26	0.669603	0.542072	0.982792	0.971581	79.4	135.5	100	93.8	114	77.3	22.84	45.72	22.88	32.78	28.28	23.25
High	P15700	Uridylate kinase OS=Saccharomyces cerevisiae (strain ATCC 204508 / S288c) OX=559292 GN=URA6 PE=1 SV=1	1.065	0.331	0.09	-1.59	0.86428	1.59219e-07	0.983339	7.80174e-06	54.8	204.6	160.1	61.7	53.1	65.8	47.2	11.18	5.99	42.86	14.83	48.33
High	P38523	GrpE protein homolog, mitochondrial OS=Saccharomyces cerevisiae (strain ATCC 204508 / S288c) OX=559292 GN=MGE1 PE=1 SV=1	0.575	1.345	-0.8	0.43	0.0855644	0.255802	0.431851	0.838672	103.3	94.2	99	95.6	139	68.9	5.12	8.73	20.43	24.12	7.29	6.11
High	P11076	ADP-ribosylation factor 1 OS=Saccharomyces cerevisiae (strain ATCC 204508 / S288c) OX=559292 GN=ARF1 PE=1 SV=3	0.661	1.048	-0.6	0.07	0.196588	0.999196	0.640448	0.999196	106.9	157.5	56.5	132.4	59.2	87.5	8.3	2.55	12.94	17.43	26.38	12.13
High	P50861	6,7-dimethyl-8-ribityllumazine synthase OS=Saccharomyces cerevisiae (strain ATCC 204508 / S288c) OX=559292 GN=RIB4 PE=1 SV=2	0.804	0.893	-0.31	-0.16	0.488826	0.465419	0.925831	0.971581	98.2	122.1	91.9	71.7	87.4	128.7	13.44	2.73	8.55	79.61	21.72	0.25
High	P16451	Pyruvate dehydrogenase complex protein X component, mitochondrial OS=Saccharomyces cerevisiae (strain ATCC 204508 / S288c) OX=559292 GN=PDX1 PE=1 SV=1	1.472	1.055	0.56	0.08	0.245883	0.976189	0.733442	0.999196	102.1	97.7	106.7	75.7	105.2	112.5	9.39	15.33	4.94	18.24	10.1	16.33
High	P10622	60S acidic ribosomal protein P1-beta OS=Saccharomyces cerevisiae (strain ATCC 204508 / S288c) OX=559292 GN=RPP1B PE=1 SV=3	0.98	1.153	-0.03	0.21	0.932996	0.663487	0.995038	0.999196	80.5	65.3	95.6	125.4	110.2	123	0.13	37.24	15.77	5.12	17.98	2.53
High	P11412	Glucose-6-phosphate 1-dehydrogenase OS=Saccharomyces cerevisiae (strain ATCC 204508 / S288c) OX=559292 GN=ZWF1 PE=1 SV=4	0.562	1.031	-0.83	0.04	0.0732277	0.94141	0.404449	0.999196	91.6	139.9	87.6	146.1	65.5	69.4	2.12	0.93	39.81	34.39	26.08	29.3
High	P36008	Elongation factor 1-gamma 2 OS=Saccharomyces cerevisiae (strain ATCC 204508 / S288c) OX=559292 GN=TEF4 PE=1 SV=1	0.856	1.623	-0.23	0.7	0.615977	0.0465071	0.981557	0.372504	129.1	132.7	71	74.8	122.7	69.7	27.34	23.11	23.02	21.68	5.25	3.87
High	P47176	Branched-chain-amino-acid aminotransferase, cytosolic OS=Saccharomyces cerevisiae (strain ATCC 204508 / S288c) OX=559292 GN=BAT2 PE=1 SV=1	0.802	1.152	-0.32	0.2	0.484458	0.666217	0.925831	0.999196	94.2	138.8	81.9	117	91.6	76.5	35.98	25.3	10.15	63.02	6.73	19.64
High	P19211	Eukaryotic translation initiation factor 5A-2 OS=Saccharomyces cerevisiae (strain ATCC 204508 / S288c) OX=559292 GN=ANB1 PE=1 SV=3	0.01	1.143	-6.64	0.19	1e-17	0.694522	3.20769e-16	0.999196	102.4	209.3	92.1	90.9	105.2			64.74	33.11	29.28
High	P05749	60S ribosomal protein L22-A OS=Saccharomyces cerevisiae (strain ATCC 204508 / S288c) OX=559292 GN=RPL22A PE=1 SV=3	0.608	1.967	-0.72	0.98	0.121247	0.00414129	0.495687	0.0663402	53.1	162.5	76	100.6	126.9	80.9	5.52	34.77	15.55	54.82	49.55	4.56
High	P53839	Glyoxylate reductase 1 OS=Saccharomyces cerevisiae (strain ATCC 204508 / S288c) OX=559292 GN=GOR1 PE=1 SV=1	2.513	1.011	1.33	0.02	0.00509557	0.871074	0.0607101	0.999196	112.3	69.9	113.6	48.5	107.8	148	2.5	43.86	14.94	25.86	14.47	1.38
High	P15180	Lysine--tRNA ligase, cytoplasmic OS=Saccharomyces cerevisiae (strain ATCC 204508 / S288c) OX=559292 GN=KRS1 PE=1 SV=2	100	0.083	6.64	-3.59	1e-17	1e-17	3.20769e-16	7.57273e-16	166.3	175.2	189.7		15.8	53.1	7.66	0.22	27.97			46.8
High	A6ZVL3	Respiratory growth induced protein 2 OS=Saccharomyces cerevisiae (strain YJM789) OX=307796 GN=RGI2 PE=3 SV=1	0.844	0.982	-0.24	-0.03	0.588156	0.766496	0.981557	0.999196	74.9	94	107.2	119.9	102.3	101.7	7.17	36.91	12.34	11.41	11.07	22.72
High	P15624	Phenylalanine--tRNA ligase beta subunit OS=Saccharomyces cerevisiae (strain ATCC 204508 / S288c) OX=559292 GN=FRS1 PE=1 SV=3	2.014	0.419	1.01	-1.26	0.0338693	2.97464e-05	0.24842	0.000917733	157.3	105.5	157.7	29.6	68.9	81.1	34.22	50.04	8.22		8.2	4.5
High	Q06151	m7GpppX diphosphatase OS=Saccharomyces cerevisiae (strain ATCC 204508 / S288c) OX=559292 GN=DCS1 PE=1 SV=1	0.641	1.133	-0.64	0.18	0.16536	0.722697	0.577772	0.999196	86.9	159.5	62.2	142.3	57.3	91.8	19.37	10.92	24.58	0.43	29.52	11.49
High	P37012	Phosphoglucomutase 2 OS=Saccharomyces cerevisiae (strain ATCC 204508 / S288c) OX=559292 GN=PGM2 PE=1 SV=1	0.815	1.5	-0.3	0.58	0.51465	0.10282	0.925831	0.567885	204.6	144.2	57.3	56.2	85.9	51.8	15.58	3.65	5.36	0.83	20.34	31.07
High	Q05506	Arginine--tRNA ligase, cytoplasmic OS=Saccharomyces cerevisiae (strain ATCC 204508 / S288c) OX=559292 GN=YDR341C PE=1 SV=1	1.115	0.666	0.16	-0.59	0.75611	0.0392372	0.982792	0.335136	98.9	219.3	86.9	40.9	45	109	19.89	29.56	26.55	1.48	24.28	24.22
High	P15625	Phenylalanine--tRNA ligase alpha subunit OS=Saccharomyces cerevisiae (strain ATCC 204508 / S288c) OX=559292 GN=FRS2 PE=1 SV=3	100	1.225	6.64	0.29	1e-17	0.478587	3.20769e-16	0.971581	140.7	188	97.7		119.7	54		95.07	4.64		44.41
High	P40518	Actin-related protein 2/3 complex subunit 5 OS=Saccharomyces cerevisiae (strain ATCC 204508 / S288c) OX=559292 GN=ARC15 PE=1 SV=1	1.202	0.764	0.27	-0.39	0.588217	0.150795	0.981557	0.667362	85.1	170.1	147.7	41.9	91.2	63.9	14.89	53.81	11.58	60.2	22.67	35.39
High	P39522	Dihydroxy-acid dehydratase, mitochondrial OS=Saccharomyces cerevisiae (strain ATCC 204508 / S288c) OX=559292 GN=ILV3 PE=1 SV=2	1.081	1.296	0.11	0.37	0.829603	0.333663	0.982792	0.913415	85.5	82	110.9	96.5	117.1	107.9	18.83	45.51	2.56	33.85	18.97	22.17
High	P06208	2-isopropylmalate synthase OS=Saccharomyces cerevisiae (strain ATCC 204508 / S288c) OX=559292 GN=LEU4 PE=1 SV=1	1.614	1.27	0.69	0.34	0.148864	0.382562	0.554254	0.936906	103	102.6	129.1	55.5	132.8	77	14.74	11.49	20.45	82.8	4.07	52.13
High	P43588	Ubiquitin carboxyl-terminal hydrolase RPN11 OS=Saccharomyces cerevisiae (strain ATCC 204508 / S288c) OX=559292 GN=RPN11 PE=1 SV=1	0.884	1.611	-0.18	0.69	0.688999	0.050477	0.982792	0.378805	89.7	83.1	103.7	105	104.6	113.8	6.81	8.49	4.8	9.97	12.29	7.39
High	P40202	Superoxide dismutase 1 copper chaperone OS=Saccharomyces cerevisiae (strain ATCC 204508 / S288c) OX=559292 GN=CCS1 PE=1 SV=1	1.07	0.926	0.1	-0.11	0.853336	0.57332	0.982792	0.971581	105	61.4	111.4	105.8	103.2	113.2	12.21	26.96	24.47	70.88	3.54	15.53
High	P48510	Ubiquitin domain-containing protein DSK2 OS=Saccharomyces cerevisiae (strain ATCC 204508 / S288c) OX=559292 GN=DSK2 PE=1 SV=2	0.755	0.943	-0.41	-0.08	0.375637	0.630342	0.865327	0.999196	74.2	87.1	86.2	136.4	86.5	129.5	11.64	5.22	6.75	33.3	16.99	22.81
High	P22515	Ubiquitin-activating enzyme E1 1 OS=Saccharomyces cerevisiae (strain ATCC 204508 / S288c) OX=559292 GN=UBA1 PE=1 SV=2	0.837	1.297	-0.26	0.37	0.568731	0.332651	0.973966	0.913415	96.5	157.6	83.3	28.4	200.8	33.4	86.1	90.91	72.93	16.54	22.16
High	P50085	Prohibitin-2 OS=Saccharomyces cerevisiae (strain ATCC 204508 / S288c) OX=559292 GN=PHB2 PE=1 SV=2	1.396	1.283	0.48	0.36	0.317751	0.356726	0.851652	0.918165	105.5	147.9	95.8	53.4	122.9	74.5	8.45	24.23	40.68		0.17
High	P35997	40S ribosomal protein S27-A OS=Saccharomyces cerevisiae (strain ATCC 204508 / S288c) OX=559292 GN=RPS27A PE=1 SV=1	1.117	1.041	0.16	0.06	0.752762	0.974766	0.982792	0.999196	114.2	93.7	110.3	76.9	120.6	84.2	8.73	12.88	14.99	8.45	17.01	9.78
High	P01123	GTP-binding protein YPT1 OS=Saccharomyces cerevisiae (strain ATCC 204508 / S288c) OX=559292 GN=YPT1 PE=1 SV=2	0.716	1.899	-0.48	0.93	0.294402	0.00679425	0.810335	0.0985488	42.2	157.7	46	155.4	87.5	111.2	43.69	35.62	62.49		29.28	4.47
High	P07275	Delta-1-pyrroline-5-carboxylate dehydrogenase, mitochondrial OS=Saccharomyces cerevisiae (strain ATCC 204508 / S288c) OX=559292 GN=PUT2 PE=1 SV=2	2.502	0.858	1.32	-0.22	0.00531405	0.362543	0.0615544	0.920726	82.5	124.5	118.1	51.3	89.9	133.6	2.56	6.82	14.32	49.02	17.53	12.71
High	Q12464	RuvB-like protein 2 OS=Saccharomyces cerevisiae (strain ATCC 204508 / S288c) OX=559292 GN=RVB2 PE=1 SV=1	1.653	1.003	0.72	0	0.129396	0.840758	0.509908	0.999196	109.8	115.2	134.7	42.4	126.8	70.9	2.9	32.18	1.19	47.06	0.91	38.02
High	P19146	ADP-ribosylation factor 2 OS=Saccharomyces cerevisiae (strain ATCC 204508 / S288c) OX=559292 GN=ARF2 PE=1 SV=3										600						39.26
High	P0CX55	40S ribosomal protein S18-A OS=Saccharomyces cerevisiae (strain ATCC 204508 / S288c) OX=559292 GN=RPS18A PE=1 SV=1	0.989	1.105	-0.02	0.14	0.955447	0.808681	0.995038	0.999196	180	200.1	60.4	29.1	86.8	43.5	1.2	19.52	45.54	2.47	12.94	6.4
High	P04173	3-isopropylmalate dehydrogenase OS=Saccharomyces cerevisiae (strain ATCC 204508 / S288c) OX=559292 GN=LEU2 PE=1 SV=4	0.855	0.83	-0.23	-0.27	0.613562	0.289286	0.981557	0.880327	112.2	104.5	122.3	86	101.5	73.5	46.06	100.8	7.36		15.33	2.9
High	A6ZKL2	Methionine aminopeptidase 2 OS=Saccharomyces cerevisiae (strain YJM789) OX=307796 GN=MAP2 PE=3 SV=1	1.042	1.15	0.06	0.2	0.917608	0.673537	0.99034	0.999196	97.9	45.3	116.2	110.9	113.1	116.6	32.52	45.69	12.61	10.46	32.55	12.16
High	P53551	Histone H1 OS=Saccharomyces cerevisiae (strain ATCC 204508 / S288c) OX=559292 GN=HHO1 PE=1 SV=1	1.144	0.689	0.19	-0.54	0.697535	0.0561159	0.982792	0.413668	132.6	76.5	141.8	53.3	89.9	105.9	5.17	44.97	2.98	9.22	19.9	15.44
High	P04801	Threonine--tRNA ligase, cytoplasmic OS=Saccharomyces cerevisiae (strain ATCC 204508 / S288c) OX=559292 GN=THS1 PE=1 SV=2	0.831	0.01	-0.27	-6.64	0.553575	1e-17	0.955972	7.57273e-16	217	68	95.9	119.7		99.4	24.52	105.06	70.42	1.34		41.83
High	P00175	Cytochrome b2, mitochondrial OS=Saccharomyces cerevisiae (strain ATCC 204508 / S288c) OX=559292 GN=CYB2 PE=1 SV=1	1.054	1.301	0.08	0.38	0.890844	0.325312	0.984058	0.913415	148.2	82.5	97.3	82.7	113.3	75.9	12.98	17.98	11.83	11.06	7.78	30.02
High	P38999	Saccharopine dehydrogenase [NADP(+), L-glutamate-forming] OS=Saccharomyces cerevisiae (strain ATCC 204508 / S288c) OX=559292 GN=LYS9 PE=1 SV=1	0.85	1.131	-0.24	0.18	0.600987	0.729307	0.981557	0.999196	54.5	69.5	85.3	164.7	81	144.9	1.45	27.66	7.41	2.98	17.89	0.45
High	A6ZRR2	Signal transduction protein MDG1 OS=Saccharomyces cerevisiae (strain YJM789) OX=307796 GN=MDG1 PE=3 SV=1	1.055	1.209	0.08	0.27	0.889014	0.516744	0.983339	0.971581	95.8	83.3	95.9	101.6	116	107.3	10.84	5.49	13.74	0.3	6.75	5.96
High	P40961	Prohibitin-1 OS=Saccharomyces cerevisiae (strain ATCC 204508 / S288c) OX=559292 GN=PHB1 PE=1 SV=2	1.239	0.978	0.31	-0.03	0.526842	0.753632	0.928935	0.999196	93.9	95.5	105.5	78.8	127.9	98.4	13.01	7.86	26.54	3.33	0.02	5.84
High	P21304	Periodic tryptophan protein 1 OS=Saccharomyces cerevisiae (strain ATCC 204508 / S288c) OX=559292 GN=PWP1 PE=1 SV=1	1.747	0.81	0.81	-0.3	0.0916703	0.240017	0.431851	0.809449	82	79.4	85.5	103.4	69.2	180.6	7.87	18.09	3.89	23.82	0.39	22.23
High	P52286	Suppressor of kinetochore protein 1 OS=Saccharomyces cerevisiae (strain ATCC 204508 / S288c) OX=559292 GN=SKP1 PE=1 SV=2	1.068	1.087	0.1	0.12	0.857881	0.867115	0.982792	0.999196	71.9	118.6	95.3	104.9	94.1	115.1	8.5	34.29	3.85	21.46	31.38	15.66
High	P15496	Isopentenyl-diphosphate Delta-isomerase OS=Saccharomyces cerevisiae (strain ATCC 204508 / S288c) OX=559292 GN=IDI1 PE=1 SV=2	1.255	0.773	0.33	-0.37	0.501733	0.165497	0.925831	0.66936	69	140	117.1	70.6	88.6	114.8	19.78	10.91	7.81	51.58	5.3	7.26
High	P25613	Accumulation of dyads protein 2 OS=Saccharomyces cerevisiae (strain ATCC 204508 / S288c) OX=559292 GN=ADY2 PE=1 SV=1	0.524	1.616	-0.93	0.69	0.0448009	0.048683	0.287415	0.377472	110.6	123.8	79.3	103.7	128.2	54.3	5.4	11.91	14		15.41	4.09
High	P25293	Nucleosome assembly protein OS=Saccharomyces cerevisiae (strain ATCC 204508 / S288c) OX=559292 GN=NAP1 PE=1 SV=2	0.974	0.944	-0.04	-0.08	0.916852	0.632838	0.99034	0.999196	121.1	140.4	127.7	44.8	119.6	46.5	5.36	12.88	1.8	83.74	1.17	60.61
High	P53152	Ubiquitin-conjugating enzyme variant MMS2 OS=Saccharomyces cerevisiae (strain ATCC 204508 / S288c) OX=559292 GN=MMS2 PE=1 SV=1	0.953	1.308	-0.07	0.39	0.865531	0.313015	0.983339	0.913415	92.7	92.9	96.3	94.6	119.6	103.9	13.6	32.43	1.18	21.06	33.9	4.18
High	P38624	Proteasome subunit beta type-1 OS=Saccharomyces cerevisiae (strain ATCC 204508 / S288c) OX=559292 GN=PRE3 PE=1 SV=2	0.707	1.09	-0.5	0.12	0.277402	0.859386	0.784249	0.999196	96.6	86.1	97.2	125.4	106	88.6	5.22	10.82	7.66	10.51	12.58	10.29
High	P36059	ATP-dependent (S)-NAD(P)H-hydrate dehydratase OS=Saccharomyces cerevisiae (strain ATCC 204508 / S288c) OX=559292 GN=NNR2 PE=1 SV=1	0.856	1.271	-0.22	0.35	0.617928	0.379721	0.981557	0.935822	103.7	126.5	86.2	82.8	104.5	96.3	9.77	23.3	10.47	42.11	12.01	12.29
High	P50086	Probable 26S proteasome regulatory subunit p28 OS=Saccharomyces cerevisiae (strain ATCC 204508 / S288c) OX=559292 GN=NAS6 PE=1 SV=1	0.567	0.541	-0.82	-0.89	0.0779541	0.00259586	0.419444	0.0441296	89.8	147.5	81	151.8	43.8	86.1	30.07	19.85	15.49	7.46
High	P33421	Succinate dehydrogenase [ubiquinone] cytochrome b subunit, mitochondrial OS=Saccharomyces cerevisiae (strain ATCC 204508 / S288c) OX=559292 GN=SDH3 PE=1 SV=1	0.891	1.656	-0.17	0.73	0.705625	0.0372117	0.982792	0.335136	110.8	98.8	71.6	105.9	118.5	94.4	10.99	27.05	15.03	7.57	22.56	1.6
High	Q04341	Mitochondrial intermembrane space cysteine motif-containing protein MIX14 OS=Saccharomyces cerevisiae (strain ATCC 204508 / S288c) OX=559292 GN=MIX14 PE=1 SV=1	0.817	0.902	-0.29	-0.15	0.520338	0.495131	0.925831	0.971581	91.3	79.2	116.3	109.3	103.8	100.1	39.44	25.18	16.77	12.79	15.08	5.91
High	P40555	Probable 26S proteasome regulatory subunit p27 OS=Saccharomyces cerevisiae (strain ATCC 204508 / S288c) OX=559292 GN=NAS2 PE=1 SV=1	0.932	0.363	-0.1	-1.46	0.812144	1.38352e-06	0.982792	5.76236e-05	98.3	157.2	130.6	86.1	47.4	80.3	4.79	32.97	8.92		72.19	22.4	Acetyl [N-Term]
High	P12385	Eukaryotic peptide chain release factor subunit 1 OS=Saccharomyces cerevisiae (strain ATCC 204508 / S288c) OX=559292 GN=SUP45 PE=1 SV=2	1.717	0.751	0.78	-0.41	0.102351	0.129734	0.444588	0.628306	56.9	141.8	111	77.5	80.7	132.2	68.09	7.48	4.23	67.59	7.45	23	Acetyl [N-Term]
High	P21242	Probable proteasome subunit alpha type-7 OS=Saccharomyces cerevisiae (strain ATCC 204508 / S288c) OX=559292 GN=PRE10 PE=1 SV=2	0.909	1.055	-0.14	0.08	0.752003	0.976605	0.982792	0.999196	107.2	92.8	94.6	111.1	104.4	89.9	2.54	18.65	41.29	37.24	12.42	24.48
High	Q3E752	Sporulation protein 24 OS=Saccharomyces cerevisiae (strain ATCC 204508 / S288c) OX=559292 GN=SPO24 PE=1 SV=1	0.615	0.92	-0.7	-0.12	0.13084	0.553251	0.509908	0.971581	97.8	100.6	94	136.8	86.5	84.2		30.48	1.6	5.57	19.07	58.84
High	P20840	Alpha-agglutinin OS=Saccharomyces cerevisiae (strain ATCC 204508 / S288c) OX=559292 GN=SAG1 PE=1 SV=2	1.257	0.71	0.33	-0.49	0.497829	0.076307	0.925831	0.49283	85.6	179.6	122.7	55.4	87.1	69.6	18.48	94.15	31.8		39.88	23.14
High	P15303	Protein transport protein SEC23 OS=Saccharomyces cerevisiae (strain ATCC 204508 / S288c) OX=559292 GN=SEC23 PE=1 SV=1	0.642	1.129	-0.64	0.18	0.167199	0.733735	0.577772	0.999196	74.8	132.2	61	159.5	65.9	106.5	3.03	10.45	21.23	12.79	11.66	45.49
High	Q08977	Cu(2+) suppressing and bleomycin sensitive protein 1 OS=Saccharomyces cerevisiae (strain ATCC 204508 / S288c) OX=559292 GN=CUB1 PE=1 SV=1	0.947	0.354	-0.08	-1.5	0.848442	7.65344e-07	0.982792	3.35543e-05	108.6	131.6	95.9	118.1	33.9	111.8	10.28	28.48	26.12	29.26		31.63	Acetyl [N-Term]
High	P36136	Sedoheptulose 1,7-bisphosphatase OS=Saccharomyces cerevisiae (strain ATCC 204508 / S288c) OX=559292 GN=SHB17 PE=1 SV=1	1.105	1.262	0.14	0.34	0.77645	0.397155	0.982792	0.949062	107.4	88.1	88.2	97.3	111.3	107.6	13.57	7.1	3.62	54.24	36.1	15.42
High	P31688	Trehalose-phosphatase OS=Saccharomyces cerevisiae (strain ATCC 204508 / S288c) OX=559292 GN=TPS2 PE=1 SV=3	1.354	1.194	0.44	0.26	0.364897	0.554162	0.85725	0.971581	166.9	106	46.6	134.8	75.7	69.9	0.23	23.34	20.82	54.5	63.29	96.19
High	P11986	Inositol-3-phosphate synthase OS=Saccharomyces cerevisiae (strain ATCC 204508 / S288c) OX=559292 GN=INO1 PE=1 SV=3	1.174	1.293	0.23	0.37	0.639365	0.33852	0.982079	0.913415	61.9	111.3	71.6	132.4	86.9	135.9	5.32	3.72	18.12	41.44	44.17	6.37
High	P15202	Peroxisomal catalase A OS=Saccharomyces cerevisiae (strain ATCC 204508 / S288c) OX=559292 GN=CTA1 PE=1 SV=1	1.129	0.931	0.18	-0.1	0.727081	0.59058	0.982792	0.971581	154.8	100.7	116.7	56.1	110.2	61.5	25.26	1.49	4.08	8.09	26.41	12.33
High	P46680	Actin-interacting protein 1 OS=Saccharomyces cerevisiae (strain ATCC 204508 / S288c) OX=559292 GN=AIP1 PE=1 SV=1	0.666	1.334	-0.59	0.42	0.204453	0.272097	0.658356	0.848901	59.3	149.7	74.2	134.7	99	83.1	32.98	1.69	17.34	0.97	22.55	4.15
High	Q06494	Putative pyridoxal reductase OS=Saccharomyces cerevisiae (strain ATCC 204508 / S288c) OX=559292 GN=YPR127W PE=1 SV=1	1.771	1.11	0.82	0.15	0.0841176	0.794648	0.431851	0.999196	138.1	122.8	114.2	35.5	126.7	62.8	37.95	45.57	12.17	59.67	17.39	49.21
High	P07806	Valine--tRNA ligase, mitochondrial OS=Saccharomyces cerevisiae (strain ATCC 204508 / S288c) OX=559292 GN=VAS1 PE=1 SV=2	0.812	0.439	-0.3	-1.19	0.507816	7.55087e-05	0.925831	0.00209662	139.1	195.3	84.2	79.8	37	64.8	8.67	9.09	55.83			51.67
High	P40825	Alanine--tRNA ligase, mitochondrial OS=Saccharomyces cerevisiae (strain ATCC 204508 / S288c) OX=559292 GN=ALA1 PE=1 SV=3	0.802	1.091	-0.32	0.13	0.483976	0.854227	0.925831	0.999196	96.4	117.3	97.6	87.8	121.9	79	4.14	15.47	12.42	5.23	20.58	23.91
High	Q12489	Cysteine-rich and transmembrane domain-containing protein YDL012C OS=Saccharomyces cerevisiae (strain ATCC 204508 / S288c) OX=559292 GN=YDL012C PE=1 SV=1	0.499	1.196	-1	0.26	0.0311307	0.548621	0.236257	0.971581	50	125.4	69.9	180.9	83.6	90.2	2.25	72.24	17.01	4.14	6.55	28.08
High	P40040	Protein THO1 OS=Saccharomyces cerevisiae (strain ATCC 204508 / S288c) OX=559292 GN=THO1 PE=1 SV=1	0.993	0.947	-0.01	-0.08	0.964753	0.643369	0.995038	0.999196	85.5	85.5	140	78.5	132.5	78	21.76	35.93	18.74	54.64	12.76	14.13
High	P33322	H/ACA ribonucleoprotein complex subunit CBF5 OS=Saccharomyces cerevisiae (strain ATCC 204508 / S288c) OX=559292 GN=CBF5 PE=1 SV=1	0.84	0.772	-0.25	-0.37	0.576102	0.163417	0.981071	0.66936	118.2	130.2	98.1	84	108.7	60.8	5.65	65.76	16.52	59.65	51.6	6.24
High	P53849	Zinc finger protein GIS2 OS=Saccharomyces cerevisiae (strain ATCC 204508 / S288c) OX=559292 GN=GIS2 PE=1 SV=1	0.859	0.838	-0.22	-0.25	0.624219	0.308383	0.981557	0.913415	63.3	37.8	77.4	191.9	64.8	164.8	34.33	90.77	0.07	2.11	2.56	9.27
High	Q01939	26S proteasome regulatory subunit 8 homolog OS=Saccharomyces cerevisiae (strain ATCC 204508 / S288c) OX=559292 GN=RPT6 PE=1 SV=4	1.621	1.11	0.7	0.15	0.145148	0.794065	0.542842	0.999196	118.8	104.2	118.8	35.4	136.9	86	7.77	27.06	7.17	51.43	12.27	3.71
High	P25367	[PIN+] prion protein RNQ1 OS=Saccharomyces cerevisiae (strain ATCC 204508 / S288c) OX=559292 GN=RNQ1 PE=1 SV=2	2.013	0.924	1.01	-0.11	0.0339566	0.56508	0.24842	0.971581	122.4	140.1	115.1	38.5	106.3	77.5	21.34	35.03	21.67	26.92	33.03	4.16	Acetyl [N-Term]
High	P32860	NifU-like protein, mitochondrial OS=Saccharomyces cerevisiae (strain ATCC 204508 / S288c) OX=559292 GN=NFU1 PE=1 SV=2	1.57	1.049	0.65	0.07	0.174286	0.996896	0.593285	0.999196	45.7	124.6	112.4	78.9	76.8	161.4	17.44	4.89	12.9	24.32	38.44	9.34
High	A6ZKU1	Actin cytoskeleton-regulatory complex protein SLA1 OS=Saccharomyces cerevisiae (strain YJM789) OX=307796 GN=SLA1 PE=3 SV=1	1.182	0.795	0.24	-0.33	0.624821	0.208223	0.981557	0.752011	44	94.6	88.3	136	70.6	166.6	17.29	40.25	12.61	0.97	1.69	13.54
High	P33330	Phosphoserine aminotransferase OS=Saccharomyces cerevisiae (strain ATCC 204508 / S288c) OX=559292 GN=SER1 PE=1 SV=1	1.285	1	0.36	0	0.456492	0.829218	0.925831	0.999196	106.3	152	109.7	74.4	89.1	68.5	50.8	1.43	11.25	6.87	55.02	50.65
High	P53250	Twinfilin-1 OS=Saccharomyces cerevisiae (strain ATCC 204508 / S288c) OX=559292 GN=TWF1 PE=1 SV=1	1.666	1.129	0.74	0.17	0.123282	0.735901	0.501547	0.999196	122.3	77	110.7	64.5	121.5	104	0.54	2.9	1.83	12.8	16.69	14.73
High	P28789	Porphobilinogen deaminase OS=Saccharomyces cerevisiae (strain ATCC 204508 / S288c) OX=559292 GN=HEM3 PE=1 SV=1	0.95	0.726	-0.07	-0.46	0.855899	0.0949828	0.982792	0.557188	114.1	31.9	118.5	152	94.5	88.9	21.15	51.06	7.58	17.7	57.54	51.39
High	P36141	Putative redox protein FMP46, mitochondrial OS=Saccharomyces cerevisiae (strain ATCC 204508 / S288c) OX=559292 GN=FMP46 PE=1 SV=1	1.245	0.749	0.32	-0.42	0.517279	0.125429	0.925831	0.621053	72.5	97.7	100.8	112.9	75.5	140.5	18.59	0.42	3.91	3.61	25.06	3.13
High	P32463	Acyl carrier protein, mitochondrial OS=Saccharomyces cerevisiae (strain ATCC 204508 / S288c) OX=559292 GN=ACP1 PE=1 SV=1	0.584	1.896	-0.78	0.92	0.0946598	0.00696521	0.436965	0.0985488	71.9	133.4	79	110	146.2	59.5	4.27	69.6	25.29	27.61	9.18	2.42
High	P24031	Constitutive acid phosphatase OS=Saccharomyces cerevisiae (strain ATCC 204508 / S288c) OX=559292 GN=PHO3 PE=1 SV=2	100	0.01	6.64	-6.64	1e-17	1e-17	3.20769e-16	7.57273e-16	81.7	260.5	131.3			126.6		71.55
High	P38616	Protein YGP1 OS=Saccharomyces cerevisiae (strain ATCC 204508 / S288c) OX=559292 GN=YGP1 PE=1 SV=2	0.747	1.039	-0.42	0.06	0.358081	0.969744	0.857053	0.999196	99.7	86	95.9	135.5	102	80.9	7.98	5.39	2.08	50.21	8.48	17.46
High	A6ZXP4	ATP-dependent RNA helicase SUB2 OS=Saccharomyces cerevisiae (strain YJM789) OX=307796 GN=SUB2 PE=3 SV=1	1.51	1.215	0.59	0.28	0.215487	0.500908	0.680744	0.971581	133.6	167.7	66.8	51	61.3	119.6	8.02	38.09	34.2		43.97	3.76
High	P07213	Mitochondrial import receptor subunit TOM70 OS=Saccharomyces cerevisiae (strain ATCC 204508 / S288c) OX=559292 GN=TOM70 PE=1 SV=2	1.712	0.691	0.78	-0.53	0.104432	0.0577762	0.446647	0.418501	114.9	66.6	128.9	74	89	126.6	36.45	27.97	30.13	31.99	17.55	5.3
High	P47117	Actin-related protein 3 OS=Saccharomyces cerevisiae (strain ATCC 204508 / S288c) OX=559292 GN=ARP3 PE=1 SV=1	1.162	1.117	0.22	0.16	0.662637	0.773163	0.982079	0.999196	143.4	139.7	83.1	60.6	92.8	80.3	7.57	5.11	1.01	1.66	22.28	13.3
High	P38821	Aspartyl aminopeptidase 4 OS=Saccharomyces cerevisiae (strain ATCC 204508 / S288c) OX=559292 GN=APE4 PE=1 SV=1	1.442	1.051	0.53	0.07	0.272288	0.991569	0.772408	0.999196	103.9	75.8	104.8	80.7	114	120.8	7.81	11.65	34.07	18.68	17.19	14.62
High	P32327	Pyruvate carboxylase 2 OS=Saccharomyces cerevisiae (strain ATCC 204508 / S288c) OX=559292 GN=PYC2 PE=1 SV=2	1.834	0.914	0.87	-0.13	0.0665761	0.531708	0.390028	0.971581	82	160.2	75.1	75.6	68.6	138.6	27.83	4.01	66.95	37.86	46.61
High	Q07651	SUR7 family protein FMP45 OS=Saccharomyces cerevisiae (strain ATCC 204508 / S288c) OX=559292 GN=FMP45 PE=1 SV=1	100	1.373	6.64	0.46	1e-17	0.219388	3.20769e-16	0.764645	115.7	105.6	90.3		124	164.4	0.4	11.51	2.31		18.98	23.67
High	P06101	Hsp90 co-chaperone Cdc37 OS=Saccharomyces cerevisiae (strain ATCC 204508 / S288c) OX=559292 GN=CDC37 PE=1 SV=2	0.84	0.528	-0.25	-0.92	0.577198	0.00177437	0.981071	0.0335921	64.8	84.7	131.4	142.4	69.8	106.9	53.72	0.29	9.72	30.6	0.42	43.23
High	P41807	V-type proton ATPase subunit H OS=Saccharomyces cerevisiae (strain ATCC 204508 / S288c) OX=559292 GN=VMA13 PE=1 SV=1	0.762	1.157	-0.39	0.21	0.392109	0.653353	0.886231	0.999196	91.9	144.9	68.5	122.2	79.3	93.1	13.64	41.79	10.3	11.92	28.67	13.42
High	C7GQJ1	Cell wall protein ECM33 OS=Saccharomyces cerevisiae (strain JAY291) OX=574961 GN=ECM33 PE=3 SV=1	0.378	0.96	-1.4	-0.06	0.00264247	0.687559	0.038316	0.999196	70.6	130.2	76.1	173	70.3	79.7	12.75	43.39	0.84	28.4	4.43	3.08
High	P43590	Uncharacterized peptidase YFR006W OS=Saccharomyces cerevisiae (strain ATCC 204508 / S288c) OX=559292 GN=YFR006W PE=1 SV=1	0.867	0.98	-0.21	-0.03	0.644832	0.759048	0.982079	0.999196	25.9	169	88.6	127	73.2	116.2	109.56	27.58	1.7	15.09	6.44	29.46
High	A6ZR36	Altered inheritance of mitochondria protein 9, mitochondrial OS=Saccharomyces cerevisiae (strain YJM789) OX=307796 GN=AIM9 PE=3 SV=1	1.117	0.774	0.16	-0.37	0.751392	0.166984	0.982792	0.66936	122.2	87.1	123.5	81	95.6	90.6	11.07	0.58	6.91	5.38	21.81	13.28
High	Q06205	FK506-binding protein 4 OS=Saccharomyces cerevisiae (strain ATCC 204508 / S288c) OX=559292 GN=FPR4 PE=1 SV=1	0.941	0.984	-0.09	-0.02	0.833146	0.773785	0.982792	0.999196	81.5	99.3	115.4	98.1	113.5	92.2	4.49	25.13	33.37	31.24	10.78	7.45
High	P30657	Proteasome subunit beta type-7 OS=Saccharomyces cerevisiae (strain ATCC 204508 / S288c) OX=559292 GN=PRE4 PE=1 SV=1	0.743	1.198	-0.43	0.26	0.351114	0.542272	0.857053	0.971581	101.7	130.9	86.6	114.6	98.5	67.7	33.19	28.75	11.6	44.21	40.23	3.41
High	P38230	Probable quinone oxidoreductase OS=Saccharomyces cerevisiae (strain ATCC 204508 / S288c) OX=559292 GN=ZTA1 PE=1 SV=1	1.248	1.275	0.32	0.35	0.512609	0.371624	0.925831	0.926106	109	163.9	64.2	80.5	81.9	100.5	7.91	2.36	0.04	4.33	42.84	26.47
High	Q03973	High mobility group protein 1 OS=Saccharomyces cerevisiae (strain ATCC 204508 / S288c) OX=559292 GN=HMO1 PE=1 SV=1	1.246	0.99	0.32	-0.01	0.515491	0.796532	0.925831	0.999196	81.7	136.2	102.7	97.6	101.5	80.2	0.46	60.72	23.08	66.76	32.5	8.46
High	P05373	Delta-aminolevulinic acid dehydratase OS=Saccharomyces cerevisiae (strain ATCC 204508 / S288c) OX=559292 GN=HEM2 PE=1 SV=2	0.817	1.055	-0.29	0.08	0.519808	0.97539	0.925831	0.999196	73.5	88.8	103.6	123.4	89	121.8	12.33	43.21	4.33	24.74	20.44	12.22
High	P07259	Protein URA2 OS=Saccharomyces cerevisiae (strain ATCC 204508 / S288c) OX=559292 GN=URA2 PE=1 SV=5
High	P02309	Histone H4 OS=Saccharomyces cerevisiae (strain ATCC 204508 / S288c) OX=559292 GN=HHF1 PE=1 SV=2	0.984	0.793	-0.02	-0.33	0.942367	0.203677	0.995038	0.750509	163.6	28.5	155.3	74.3	143.4	34.9	8.89	100.64	21.63	24.7	22.55	103.3
High	Q12447	Polyamine N-acetyltransferase 1 OS=Saccharomyces cerevisiae (strain ATCC 204508 / S288c) OX=559292 GN=PAA1 PE=1 SV=1	0.975	1.057	-0.04	0.08	0.918978	0.968095	0.99034	0.999196	118.8	81.6	147.7	44.7	163.7	43.5	10.78	73.24	5.17		16.35	31.9
High	Q3E731	Cytochrome c oxidase assembly protein COX19 OS=Saccharomyces cerevisiae (strain ATCC 204508 / S288c) OX=559292 GN=COX19 PE=1 SV=1	0.885	0.984	-0.18	-0.02	0.691061	0.773691	0.982792	0.999196	88.6	75.9	112.2	112.9	110.4	99.9	10.29	29.16	17.88	18.29	18.82	10.98
High	P53981	Uncharacterized phosphatase YNL010W OS=Saccharomyces cerevisiae (strain ATCC 204508 / S288c) OX=559292 GN=YNL010W PE=1 SV=1	0.754	1.139	-0.41	0.19	0.374154	0.705085	0.865327	0.999196	85.1	127.4	149.6	85.1	88.6	64.2	64.3	55.3	18.79	12.06	66.58	12.82
High	P43545	Probable pyridoxal 5'-phosphate synthase subunit SNZ3 OS=Saccharomyces cerevisiae (strain ATCC 204508 / S288c) OX=559292 GN=SNZ3 PE=2 SV=1	0.779	1.011	-0.36	0.02	0.429752	0.870049	0.913122	0.999196	67.4	100.7	100.9	128.7	102	100.2	23.57	3.48	27.9	15.44	6.84	1.11
High	P53315	6-phosphogluconolactonase 4 OS=Saccharomyces cerevisiae (strain ATCC 204508 / S288c) OX=559292 GN=SOL4 PE=1 SV=1	1.595	0.924	0.67	-0.11	0.159602	0.564463	0.566756	0.971581	115.4	167.4	103	45.9	95.1	73.2	7.12	19.34	15.99	28.66	27.45	20.26
High	Q03940	RuvB-like protein 1 OS=Saccharomyces cerevisiae (strain ATCC 204508 / S288c) OX=559292 GN=RVB1 PE=1 SV=1	1.944	0.846	0.96	-0.24	0.0440248	0.328866	0.284626	0.913415	93.2	109.6	106.2	65.2	105.2	120.6	10.26	2.57	3.71	33.99	22.09	31.48
High	P38145	Riboflavin synthase OS=Saccharomyces cerevisiae (strain ATCC 204508 / S288c) OX=559292 GN=RIB5 PE=1 SV=1	1.026	0.526	0.04	-0.93	0.955423	0.00167844	0.995038	0.0325149		79.8	146.1	146.8	76.8	150.6		20.76	23.64	26.6	30.13	3.13
High	P07342	Acetolactate synthase catalytic subunit, mitochondrial OS=Saccharomyces cerevisiae (strain ATCC 204508 / S288c) OX=559292 GN=ILV2 PE=1 SV=1	2.184	1.082	1.13	0.11	0.0177924	0.884362	0.161292	0.999196	97.3	82.2	139.2	37.8	126.9	116.6	4.09	43.18	22.9		11.8	29.89
High	P22139	DNA-directed RNA polymerases I, II, and III subunit RPABC5 OS=Saccharomyces cerevisiae (strain ATCC 204508 / S288c) OX=559292 GN=RPB10 PE=1 SV=2	1.475	0.645	0.56	-0.63	0.242637	0.0271516	0.732638	0.279226	86.3	55.4	175.9	62.9	114.9	104.6	5.6	13.47	9.44	10.06	34.09	2.81
High	P00431	Cytochrome c peroxidase, mitochondrial OS=Saccharomyces cerevisiae (strain ATCC 204508 / S288c) OX=559292 GN=CCP1 PE=1 SV=2	0.878	1.042	-0.19	0.06	0.6722	0.977401	0.982792	0.999196	57.4	113	124.5	111.4	126.2	67.5	70.81	49.32	4.1	30.58	12.86	9.18
High	A6ZLG8	Mitochondrial outer membrane protein OM14 OS=Saccharomyces cerevisiae (strain YJM789) OX=307796 GN=OM14 PE=3 SV=1	0.333	2.261	-1.59	1.18	0.000682651	0.000465702	0.0135555	0.0110837	124.2	69.7	74.7	122.1	168.8	40.6		87.53	53.06
High	P36112	MICOS complex subunit MIC60 OS=Saccharomyces cerevisiae (strain ATCC 204508 / S288c) OX=559292 GN=MIC60 PE=1 SV=1	1.384	0.714	0.47	-0.49	0.331079	0.0804713	0.853463	0.504004	77	189.4	74	70.6	68.5	120.5	3.56	12.55	65.04	51.03	19.52	6.47
High	P46674	Nuclear mRNA export protein SAC3 OS=Saccharomyces cerevisiae (strain ATCC 204508 / S288c) OX=559292 GN=SAC3 PE=1 SV=2	8.673	1.283	3.12	0.36	4.21381e-11	0.356813	1.25511e-09	0.918165	94.4	255.1	62.3	11.2	80	97.1	1.38	56.98	62.96	115.22	11.06	37.36
High	A6ZZ25	Eukaryotic translation initiation factor 3 subunit G OS=Saccharomyces cerevisiae (strain YJM789) OX=307796 GN=TIF35 PE=3 SV=1	1.1	1.068	0.14	0.09	0.787655	0.93277	0.982792	0.999196	125.6	77.4	146.2	32.5	144.1	74.3	22.85	92.89	34.95	2.2	18.97	100.39
High	P43598	Inhibitor of glycogen debranching 1 OS=Saccharomyces cerevisiae (strain ATCC 204508 / S288c) OX=559292 GN=IGD1 PE=1 SV=1	0.74	1.322	-0.43	0.4	0.344366	0.290628	0.857053	0.880327	46.6	106.5	68.1	151.9	90.6	136.3	22.86	34.34	47.26	5.39	14.3	34.04
High	P32340	Rotenone-insensitive NADH-ubiquinone oxidoreductase, mitochondrial OS=Saccharomyces cerevisiae (strain ATCC 204508 / S288c) OX=559292 GN=NDI1 PE=1 SV=1	1.368	1.733	0.45	0.79	0.349384	0.0220162	0.857053	0.235121	23.2	170.3	45.6	45.4	209.1	106.4	16.67	24.88	108.33	91.21	2.85	41.88
High	P0CX81	Copper metallothionein 1-2 OS=Saccharomyces cerevisiae (strain ATCC 204508 / S288c) OX=559292 GN=CUP1-2 PE=1 SV=1	0.643	1.195	-0.64	0.26	0.168784	0.550756	0.577772	0.971581	37.8	194.8	49.4	157.6	56.5	104	11.97	68.68	6.2	15.72	18.49	19.58
High	P13663	Aspartate-semialdehyde dehydrogenase OS=Saccharomyces cerevisiae (strain ATCC 204508 / S288c) OX=559292 GN=HOM2 PE=1 SV=1	100	1.251	6.64	0.32	1e-17	0.421417	3.20769e-16	0.954371	115.9	174.4	93		116.3	100.4		29.82	10.46		2.93	1.75
High	P33448	Mitochondrial import receptor subunit TOM6 OS=Saccharomyces cerevisiae (strain ATCC 204508 / S288c) OX=559292 GN=TOM6 PE=1 SV=1	1.285	0.723	0.36	-0.47	0.456522	0.0907622	0.925831	0.54392		174.8	76.9	128.2	55.6	164.7		0.7	32.4	57.48	7.16	15.48	Acetyl [N-Term]
High	Q08220	Glutathione synthetase OS=Saccharomyces cerevisiae (strain ATCC 204508 / S288c) OX=559292 GN=GSH2 PE=1 SV=1	1.016	0.62	0.02	-0.69	0.978728	0.0167751	0.997289	0.191421	83.6	111.1	109.8	112.7	68.1	114.6	20.38	9.32	30.34	40.75		19.81
High	Q05979	Kynureninase OS=Saccharomyces cerevisiae (strain ATCC 204508 / S288c) OX=559292 GN=BNA5 PE=1 SV=1	100	0.92	6.64	-0.12	1e-17	0.552517	3.20769e-16	0.971581	82.5	162.8	109.8		101	143.9	28.62	8.49	31.61			13.18	Acetyl [N-Term]
High	P06106	Homocysteine/cysteine synthase OS=Saccharomyces cerevisiae (strain ATCC 204508 / S288c) OX=559292 GN=MET17 PE=1 SV=3	0.588	1.385	-0.77	0.47	0.0992316	0.204179	0.439637	0.750509	72.1	101.5	95	125.7	131.7	74	12.49	20.61	6.08	20.56	3.63	6.9
High	P57743	U6 snRNA-associated Sm-like protein LSm3 OS=Saccharomyces cerevisiae (strain ATCC 204508 / S288c) OX=559292 GN=LSM3 PE=1 SV=1	0.979	0.754	-0.03	-0.41	0.929327	0.13371	0.995038	0.640118	61.2	117.3	124.5	102.6	93.9	100.5	7.49	17.63	11.29	55.59	24.1	23.4	Acetyl [N-Term]
High	P35176	Peptidyl-prolyl cis-trans isomerase D OS=Saccharomyces cerevisiae (strain ATCC 204508 / S288c) OX=559292 GN=CPR5 PE=2 SV=1	1.024	1.295	0.03	0.37	0.960447	0.334778	0.995038	0.913415	60.6	128.3	164.6	60.7	123.6	62.2	27.57	97.07	41.05	19.13	54.36	11.43
High	P04911	Histone H2A.1 OS=Saccharomyces cerevisiae (strain ATCC 204508 / S288c) OX=559292 GN=HTA1 PE=1 SV=2	1.248	1.282	0.32	0.36	0.51161	0.35933	0.925831	0.918165	129.3	154.7	59.8	82.8	74.3	99.1	8.97	38.91	16.37	19.97	17.13	31.58
High	P41921	Glutathione reductase OS=Saccharomyces cerevisiae (strain ATCC 204508 / S288c) OX=559292 GN=GLR1 PE=1 SV=2	0.98	1.298	-0.03	0.38	0.931199	0.331084	0.995038	0.913415	83.8	137.4	83	95	107.7	93	6.63	34.12	6.37	29.46	25	14.63
High	P38143	Glutathione peroxidase-like peroxiredoxin 2 OS=Saccharomyces cerevisiae (strain ATCC 204508 / S288c) OX=559292 GN=GPX2 PE=1 SV=1	1.063	0.998	0.09	0	0.869193	0.824104	0.983339	0.999196	127	104.8	108.7	73.2	108.5	77.9	0.19	75.43	32.34	11.34	53.89	10.13
High	P32529	DNA-directed RNA polymerase I subunit RPA12 OS=Saccharomyces cerevisiae (strain ATCC 204508 / S288c) OX=559292 GN=RPA12 PE=1 SV=1		0.849		-0.24		0.337251		0.913415	139.5	142.8	171.8		145.9		43.84		29.61		18.82
High	P25451	Proteasome subunit beta type-3 OS=Saccharomyces cerevisiae (strain ATCC 204508 / S288c) OX=559292 GN=PUP3 PE=1 SV=1	0.918	1.066	-0.12	0.09	0.774671	0.938299	0.982792	0.999196	83.3	157.5	94.7	86.6	102.6	75.3	2.54	36.4	0.09	51.68	34	9.35
High	P32588	Nuclear and cytoplasmic polyadenylated RNA-binding protein PUB1 OS=Saccharomyces cerevisiae (strain ATCC 204508 / S288c) OX=559292 GN=PUB1 PE=1 SV=4	1.299	1.047	0.38	0.07	0.436747	0.99445	0.915194	0.999196	94.2	94.1	145.7	62.8	94.2	109.1	14.41	5.78	0.29	51.64	23.29	27.91
High	A6ZYX7	U6 snRNA-associated Sm-like protein LSm6 OS=Saccharomyces cerevisiae (strain YJM789) OX=307796 GN=LSM6 PE=3 SV=1	100	0.73	6.64	-0.45	1e-17	0.100178	3.20769e-16	0.567885	114.9	139.4	135.6		99	111		23.52	11.73			46.38
High	Q12480	Probable electron transfer flavoprotein subunit alpha, mitochondrial OS=Saccharomyces cerevisiae (strain ATCC 204508 / S288c) OX=559292 GN=AIM45 PE=1 SV=1	1.127	0.738	0.17	-0.44	0.731578	0.110231	0.982792	0.594423	95.8	123.4	112.5	59.4	109.2	99.6	22.14	14.2	22.77	70.71	4.84	16.64
High	P32521	Actin cytoskeleton-regulatory complex protein PAN1 OS=Saccharomyces cerevisiae (strain ATCC 204508 / S288c) OX=559292 GN=PAN1 PE=1 SV=2	0.966	1.017	-0.05	0.02	0.898198	0.890485	0.986789	0.999196	64.7	50.6	91	153.1	92.5	148	6.21	94.62	5.46	26.23	6.14	25.94
High	P36108	DOA4-independent degradation protein 4 OS=Saccharomyces cerevisiae (strain ATCC 204508 / S288c) OX=559292 GN=DID4 PE=1 SV=2	1.111	0.614	0.15	-0.7	0.764841	0.0148946	0.982792	0.179814	89.7	113.6	98.1	112.9	60.2	125.5	18.46	1.32	7.52	9.39	30.66	36.26
High	Q12443	Reticulon-like protein 2 OS=Saccharomyces cerevisiae (strain ATCC 204508 / S288c) OX=559292 GN=RTN2 PE=1 SV=1	0.881	1.087	-0.18	0.12	0.680936	0.868637	0.982792	0.999196	87.7	134.6	68.4	122.9	70.1	116.4	29.33	48.01	50.95	8.66	20.32	0.66	Acetyl [N-Term]
High	Q06449	[PSI+] inducibility protein 3 OS=Saccharomyces cerevisiae (strain ATCC 204508 / S288c) OX=559292 GN=PIN3 PE=1 SV=1	0.872	0.785	-0.2	-0.35	0.658797	0.187653	0.982079	0.713805	102.7	60.9	135.3	104	106.2	90.8	33.1	83.82	33.61	17.96	72.43	27.14
High	Q12068	NADPH-dependent methylglyoxal reductase GRE2 OS=Saccharomyces cerevisiae (strain ATCC 204508 / S288c) OX=559292 GN=GRE2 PE=1 SV=1	1.384	1.262	0.47	0.34	0.331113	0.397507	0.853463	0.949062	63.3	110.2	114	70.7	143.9	97.8		12.21	7.77	38.7	11.08	33.77
High	P25566	Peptide methionine sulfoxide reductase 2 OS=Saccharomyces cerevisiae (strain ATCC 204508 / S288c) OX=559292 GN=MXR2 PE=1 SV=1	0.868	0.985	-0.2	-0.02	0.646995	0.778325	0.982079	0.999196	106.1	89.2	100.6	109.8	99.1	95.3	20.8	36.56	20.43	9.69	10.97	13.52
High	Q00764	Alpha,alpha-trehalose-phosphate synthase [UDP-forming] 56 kDa subunit OS=Saccharomyces cerevisiae (strain ATCC 204508 / S288c) OX=559292 GN=TPS1 PE=1 SV=2	0.747	0.846	-0.42	-0.24	0.359014	0.3296	0.857053	0.913415	106.9	122.7	127.5	77.3	107.9	57.7	19.41	4.99	28.1	46.38	46.04	36.53
High	P28241	Isocitrate dehydrogenase [NAD] subunit 2, mitochondrial OS=Saccharomyces cerevisiae (strain ATCC 204508 / S288c) OX=559292 GN=IDH2 PE=1 SV=1	1.245	1.252	0.32	0.32	0.517486	0.418956	0.925831	0.954371	133.1	199.2	61.7	60	70.9	75.1	5.35	10.21	12.22	5	26.87	19.07
High	P21243	Proteasome subunit alpha type-1 OS=Saccharomyces cerevisiae (strain ATCC 204508 / S288c) OX=559292 GN=SCL1 PE=1 SV=1	0.81	1.201	-0.3	0.26	0.504636	0.534629	0.925831	0.971581	96.3	157.5	68.3	108.2	82	87.7	7.88	15.07	13.98	0.56	23.86
High	P54964	Oligoribonuclease, mitochondrial OS=Saccharomyces cerevisiae (strain ATCC 204508 / S288c) OX=559292 GN=REX2 PE=1 SV=1		0.668		-0.58		0.0400564		0.33704	197.2		241.5		161.3				33.72		32.09
High	P38791	Deoxyhypusine synthase OS=Saccharomyces cerevisiae (strain ATCC 204508 / S288c) OX=559292 GN=DYS1 PE=1 SV=1	2.423	0.709	1.28	-0.5	0.0071749	0.0748523	0.0767162	0.49283	87.9	179.5	77.2	58.6	54.7	142.1	76.47	26.69	28.3		43.82	38.96
High	P47001	Cell wall mannoprotein CIS3 OS=Saccharomyces cerevisiae (strain ATCC 204508 / S288c) OX=559292 GN=CIS3 PE=1 SV=1	0.453	1.069	-1.14	0.1	0.0141622	0.927623	0.13734	0.999196	101.8	50.7	112.8	147.4	120.6	66.7	0.38	42.51	10.77		11.93	36.05
High	P42940	Probable electron transfer flavoprotein subunit beta OS=Saccharomyces cerevisiae (strain ATCC 204508 / S288c) OX=559292 GN=CIR1 PE=1 SV=1	0.762	1.266	-0.39	0.34	0.391155	0.389538	0.886231	0.941425	57.8	92.4	100.2	126.4	126.8	96.3	2.96	9.04	3.91	1.34	17.39	2.12
High	P32478	Cell wall mannoprotein HSP150 OS=Saccharomyces cerevisiae (strain ATCC 204508 / S288c) OX=559292 GN=HSP150 PE=1 SV=2	0.637	1.105	-0.65	0.14	0.159697	0.810281	0.566756	0.999196	82.1	105.2	97.5	133.3	102.5	79.5	5.16	66.23	27.28	34.46	6.08	28.39
High	P17423	Homoserine kinase OS=Saccharomyces cerevisiae (strain ATCC 204508 / S288c) OX=559292 GN=THR1 PE=1 SV=4	1.446	1.05	0.53	0.07	0.268806	0.994425	0.767753	0.999196	119.4	158.4	95.2	52	99.9	75.2	18.81	21.41	5.38	7.72	20.87	30.08
High	Q07688	Phosphorelay intermediate protein YPD1 OS=Saccharomyces cerevisiae (strain ATCC 204508 / S288c) OX=559292 GN=YPD1 PE=1 SV=1	1.372	0.701	0.46	-0.51	0.343701	0.0667381	0.857053	0.463274	110.3	159.4	85.9	70.2	68.5	105.8	10.51	23.55	27.96	26.51	0.58	13.69
High	P40363	S-formylglutathione hydrolase OS=Saccharomyces cerevisiae (strain ATCC 204508 / S288c) OX=559292 GN=YJL068C PE=1 SV=1	0.965	0.579	-0.05	-0.79	0.894584	0.00681911	0.986789	0.0985488	85.1	55.4	93.8	158.5	54.3	152.9	15.32	40.95	3.26	9.98	17.12	14.95
High	P40413	T-complex protein 1 subunit epsilon OS=Saccharomyces cerevisiae (strain ATCC 204508 / S288c) OX=559292 GN=CCT5 PE=1 SV=3	1.298	0.543	0.38	-0.88	0.437896	0.00271741	0.915302	0.0452721	102.6	60.5	160	73.3	93.7	109.8	12.65	37.01	28.34	33.02	27.31	9.72
High	P39926	Protein SSO2 OS=Saccharomyces cerevisiae (strain ATCC 204508 / S288c) OX=559292 GN=SSO2 PE=1 SV=2	0.968	1.172	-0.05	0.23	0.901598	0.611598	0.986789	0.981492	109.7	69.1	105.6	97.5	123.7	94.4	10.77	14.38	2.75	14.47	21.64	8.45
High	Q03020	Iron sulfur cluster assembly protein 1, mitochondrial OS=Saccharomyces cerevisiae (strain ATCC 204508 / S288c) OX=559292 GN=ISU1 PE=1 SV=1	1.661	0.571	0.73	-0.81	0.125791	0.00566145	0.504374	0.0873331	153.9	80.1	102.6	77	58.6	127.9	106.41	64.66	80.41	57.33	19.98
High	P32891	D-lactate dehydrogenase [cytochrome] 1, mitochondrial OS=Saccharomyces cerevisiae (strain ATCC 204508 / S288c) OX=559292 GN=DLD1 PE=1 SV=2	2.84	1.487	1.51	0.57	0.00150005	0.11129	0.0255314	0.594423	104.7	101.7	86.4	46.5	128.5	132.1	4.45	1.83	9.62	61.91	17.16	45.97
High	Q12074	Spermidine synthase OS=Saccharomyces cerevisiae (strain ATCC 204508 / S288c) OX=559292 GN=SPE3 PE=3 SV=1	1.676	0.679	0.74	-0.56	0.119019	0.0477757	0.488976	0.377472	91.7	93.3	135	70.4	91.6	118	0.38	6.38	5.12	21.68	11.71	0.28
High	P32419	Malate dehydrogenase, peroxisomal OS=Saccharomyces cerevisiae (strain ATCC 204508 / S288c) OX=559292 GN=MDH3 PE=1 SV=3	1.735	1.33	0.79	0.41	0.0960445	0.278753	0.436965	0.860058	98.9	124.4	103.3	58.1	141.1	74.1	20.2	8.12	19.96	50.9	10.75	14.01
High	P40422	DNA-directed RNA polymerases I, II, and III subunit RPABC4 OS=Saccharomyces cerevisiae (strain ATCC 204508 / S288c) OX=559292 GN=RPC10 PE=1 SV=1	0.905	0.868	-0.14	-0.2	0.74165	0.389758	0.982792	0.941425	101.6	68.2	112.1	108.1	113.1	96.9	7.88	11.51	9.56	47.59	9.71	49.37
High	P48837	Nucleoporin NUP57 OS=Saccharomyces cerevisiae (strain ATCC 204508 / S288c) OX=559292 GN=NUP57 PE=1 SV=1	1.122	0.993	0.17	-0.01	0.741792	0.806418	0.982792	0.999196	106.2	61.4	108.8	101.5	108.1	113.9		20.85	13.66	7.86	11.31	15.78
High	P08524	Farnesyl pyrophosphate synthase OS=Saccharomyces cerevisiae (strain ATCC 204508 / S288c) OX=559292 GN=ERG20 PE=1 SV=2	1.026	1.527	0.04	0.61	0.955216	0.086444	0.995038	0.525678	109.2	163.3	72	73	109.1	73.3	12.83	40.59	10.36	33.06	24.75	39.65
High	P43582	WW domain-containing protein WWM1 OS=Saccharomyces cerevisiae (strain ATCC 204508 / S288c) OX=559292 GN=WWM1 PE=1 SV=1	0.611	0.757	-0.71	-0.4	0.124892	0.137949	0.503188	0.64557	27.6	140.5	72.1	189.5	54.5	115.7	17.05	36.88	30.76	12.86	0.27	2.02
High	C7GP20	RNA polymerase II degradation factor 1 OS=Saccharomyces cerevisiae (strain JAY291) OX=574961 GN=DEF1 PE=3 SV=1	0.926	1.34	-0.11	0.42	0.794744	0.262783	0.982792	0.838692	76.3	87.4	88.3	119.3	120.8	107.9	15.24	5.28	2.13	11.5	8.55	15.38
High	P32787	Mitochondrial genome maintenance protein MGM101 OS=Saccharomyces cerevisiae (strain ATCC 204508 / S288c) OX=559292 GN=MGM101 PE=1 SV=1	1.64	0.75	0.71	-0.42	0.135337	0.127491	0.520958	0.621053	115.4	92.7	119.4	51.2	105.7	115.6	1.23	11.11	8.82	3.65	5.79	25.39
High	P39077	T-complex protein 1 subunit gamma OS=Saccharomyces cerevisiae (strain ATCC 204508 / S288c) OX=559292 GN=CCT3 PE=1 SV=2	1.156	0.857	0.21	-0.22	0.67383	0.360574	0.982792	0.918527	135.9	139.9	118.8	48	101.9	55.5	20.97	42.63	31.93		48.44	24.54
High	P0CT22	Formate dehydrogenase 2 OS=Saccharomyces cerevisiae (strain CEN.PK113-7D) OX=889517 GN=FDH2 PE=2 SV=1	1.345	0.984	0.43	-0.02	0.375689	0.773576	0.865327	0.999196	145.6	59.3	123.5	64	121.5	86.1	25.47	13	12.04	3.78	24	1.11
High	A6ZMC1	Arginine biosynthesis bifunctional protein ArgJ, mitochondrial OS=Saccharomyces cerevisiae (strain YJM789) OX=307796 GN=ARG7 PE=3 SV=1	1.101	1.009	0.14	0.01	0.785467	0.861166	0.982792	0.999196	83.9	48.7	105	125.7	109.9	126.8	5.69	69.77	2.63	33.39	11.19	13.24
High	P20433	DNA-directed RNA polymerase II subunit RPB4 OS=Saccharomyces cerevisiae (strain ATCC 204508 / S288c) OX=559292 GN=RPB4 PE=1 SV=1	0.862	1.448	-0.21	0.53	0.633014	0.140881	0.982079	0.654216	97.2	30.8	98.2	124.4	142.2	107.2	9.54	96.48	2.93	24.35	19.44	3.24
High	Q08723	26S proteasome regulatory subunit RPN8 OS=Saccharomyces cerevisiae (strain ATCC 204508 / S288c) OX=559292 GN=RPN8 PE=1 SV=3	0.88	0.907	-0.18	-0.14	0.677586	0.510943	0.982792	0.971581	102.4	121.8	115.8	82.5	105	72.5	6.82	20.68	1.81	17.33	38.64	7.28
High	P20435	DNA-directed RNA polymerases I, II, and III subunit RPABC2 OS=Saccharomyces cerevisiae (strain ATCC 204508 / S288c) OX=559292 GN=RPO26 PE=1 SV=1	0.941	1.11	-0.09	0.15	0.833695	0.794621	0.982792	0.999196	95.3	73.6	101.6	111.7	112.7	105.1	6.53	6.41	25.04	26.36	1.94	10.45
High	P39721	Protein AIM2 OS=Saccharomyces cerevisiae (strain ATCC 204508 / S288c) OX=559292 GN=AIM2 PE=1 SV=1	3.21	0.763	1.68	-0.39	0.000384643	0.147947	0.00782421	0.666206	91.4	101.8	112.5	49.5	85.8	158.9	20.03	24.2	22.29	67.47	15.7	27.74
High	Q12428	Probable 2-methylcitrate dehydratase OS=Saccharomyces cerevisiae (strain ATCC 204508 / S288c) OX=559292 GN=PDH1 PE=1 SV=1	0.919	0.663	-0.12	-0.59	0.778896	0.0372846	0.982792	0.335136	69.1	42.6	67.3	196.1	44.7	180.3	11.52	106.37	10.81	0.78	1.34	30.25
High	Q07629	Uncharacterized membrane protein YDL218W OS=Saccharomyces cerevisiae (strain ATCC 204508 / S288c) OX=559292 GN=YDL218W PE=1 SV=1	1.193	0.578	0.25	-0.79	0.604606	0.00671667	0.981557	0.0985488	194.3	99.8	78	83.4	45.1	99.5	17.82	9.28	49.77	8.99	70.33	10.82
High	P89886	Translation machinery-associated protein 20 OS=Saccharomyces cerevisiae (strain ATCC 204508 / S288c) OX=559292 GN=TMA20 PE=1 SV=1	1.81	1.172	0.86	0.23	0.0726292	0.610703	0.403818	0.981492	129.3	83.3	97.2	62.7	113.9	113.5	25.59	1.35	7.84	9.98	2.15	21.25
High	P14843	Phospho-2-dehydro-3-deoxyheptonate aldolase, phenylalanine-inhibited OS=Saccharomyces cerevisiae (strain ATCC 204508 / S288c) OX=559292 GN=ARO3 PE=1 SV=1										600						14.48
High	P28007	H/ACA ribonucleoprotein complex subunit GAR1 OS=Saccharomyces cerevisiae (strain ATCC 204508 / S288c) OX=559292 GN=GAR1 PE=1 SV=1	2.305	0.586	1.2	-0.77	0.0112197	0.0081265	0.114268	0.110973	105.5	84.8	156.9	48.6	92	112.1	17	23.04	15.37	3.82	3.33	16.79
High	P40327	26S proteasome regulatory subunit 4 homolog OS=Saccharomyces cerevisiae (strain ATCC 204508 / S288c) OX=559292 GN=RPT2 PE=1 SV=3	7.788	1.039	2.96	0.06	3.69917e-10	0.96902	1.06383e-08	0.999196	127.7	125.4	111.1	13.7	115.5	106.6	5.82	6.98	15.58		23.37	44.21
High	P53319	6-phosphogluconate dehydrogenase, decarboxylating 2 OS=Saccharomyces cerevisiae (strain ATCC 204508 / S288c) OX=559292 GN=GND2 PE=1 SV=1	0.521	1.655	-0.94	0.73	0.0433753	0.0375788	0.284626	0.335136	100.6	103.6	87.6	107.2	145	55.9	38.89	69.54	42.51		62.78
High	C7GRF7	Cx9C motif-containing protein 4, mitochondrial OS=Saccharomyces cerevisiae (strain JAY291) OX=574961 GN=CMC4 PE=3 SV=1	0.01	0.01	-6.64	-6.64	1e-17	1e-17	3.20769e-16	7.57273e-16		481.2	44.1	74.6
High	Q04964	Ribonucleotide reductase inhibitor protein SML1 OS=Saccharomyces cerevisiae (strain ATCC 204508 / S288c) OX=559292 GN=SML1 PE=1 SV=1	0.561	0.922	-0.83	-0.12	0.072465	0.560205	0.403818	0.971581	70	137.3	89.8	141.1	82.8	79.1	8.79	47.56	27.29	2.13	5.45	48.25
High	P32469	Diphthine methyl ester synthase OS=Saccharomyces cerevisiae (strain ATCC 204508 / S288c) OX=559292 GN=DPH5 PE=1 SV=1	0.697	1.504	-0.52	0.59	0.258107	0.100252	0.75004	0.567885	62.6	126.8	62.7	149.5	94.3	104.2	10.45	16.8	31.22	0.45	19.13	11.26
High	P11633	Non-histone chromosomal protein 6B OS=Saccharomyces cerevisiae (strain ATCC 204508 / S288c) OX=559292 GN=NHP6B PE=1 SV=3	0.845	1.016	-0.24	0.02	0.590614	0.887164	0.981557	0.999196	88.7	84.2	114.3	106.6	116.1	90.1	6.85	24.18	1.39	23.58	16.54	27.48
High	Q06625	Glycogen debranching enzyme OS=Saccharomyces cerevisiae (strain ATCC 204508 / S288c) OX=559292 GN=GDB1 PE=1 SV=1	0.81	0.564	-0.3	-0.83	0.502788	0.00477372	0.925831	0.0750285	91.8	88.2	106.6	140	60.1	113.3	25.4	4.38	17	17.87	7.43	13.82
High	P09733	Tubulin alpha-1 chain OS=Saccharomyces cerevisiae (strain ATCC 204508 / S288c) OX=559292 GN=TUB1 PE=1 SV=2	1.471	0.666	0.56	-0.59	0.246239	0.0388465	0.733442	0.335136	183.8	130.1	106	44.3	70.6	65.2	13.73	22.28	0.19	11.84	10.26	25.94
High	P10823	Guanine nucleotide-binding protein alpha-2 subunit OS=Saccharomyces cerevisiae (strain ATCC 204508 / S288c) OX=559292 GN=GPA2 PE=1 SV=2	0.999	0.599	0	-0.74	0.978322	0.0108702	0.997289	0.139306	149.7	72.3	79.3	125.6	47.5	125.5	40.62	90.96	47.78	6.52	25.12	2.98
High	Q05775	Eukaryotic translation initiation factor 3 subunit J OS=Saccharomyces cerevisiae (strain ATCC 204508 / S288c) OX=559292 GN=HCR1 PE=1 SV=1	1.2	1.547	0.26	0.63	0.591708	0.0763206	0.981557	0.49283	62.2	88.6	86.3	104.3	133.5	125.2	6.39	7.44	9.26	8.26	26.28	27.15
High	P32771	S-(hydroxymethyl)glutathione dehydrogenase OS=Saccharomyces cerevisiae (strain ATCC 204508 / S288c) OX=559292 GN=SFA1 PE=1 SV=1	0.816	1.117	-0.29	0.16	0.517558	0.7732	0.925831	0.999196	67.1	78.5	89.2	146.3	99.6	119.4	23.24	16.45	17.37	4.05	16.21	9.27
High	P47085	MEMO1 family protein MHO1 OS=Saccharomyces cerevisiae (strain ATCC 204508 / S288c) OX=559292 GN=MHO1 PE=1 SV=1	2.149	0.681	1.1	-0.56	0.0203253	0.0492992	0.178435	0.377472	210	69.4	149.6	22	101.8	47.3	20.68	62.24	4.05	11.53	44.55	83.24
High	P34223	UBX domain-containing protein 1 OS=Saccharomyces cerevisiae (strain ATCC 204508 / S288c) OX=559292 GN=SHP1 PE=1 SV=1	0.51	1.238	-0.97	0.31	0.0366558	0.447792	0.256376	0.971581	68.9	96.3	100.4	139.2	124.3	70.9	0.58	49.79	30.88		8.66	16.39
High	P32610	V-type proton ATPase subunit D OS=Saccharomyces cerevisiae (strain ATCC 204508 / S288c) OX=559292 GN=VMA8 PE=1 SV=1	1.796	1.791	0.84	0.84	0.0765618	0.0146677	0.414627	0.179814	97.3	140.2	31.6	98.1	56.5	176.2	6.86	38.5		39.56	1	13.53
High	P32598	Serine/threonine-protein phosphatase PP1-2 OS=Saccharomyces cerevisiae (strain ATCC 204508 / S288c) OX=559292 GN=GLC7 PE=1 SV=1	0.903	1.397	-0.15	0.48	0.738012	0.190354	0.982792	0.72075	101.1	91	92.1	98.3	128.7	88.8	6.49	18.46	21.14	23.67	23.83	63.28
High	P38695	Probable glucose transporter HXT5 OS=Saccharomyces cerevisiae (strain ATCC 204508 / S288c) OX=559292 GN=HXT5 PE=1 SV=1	0.884	1.536	-0.18	0.62	0.689318	0.0816633	0.982792	0.507653	79.5	117.4	75.3	112.5	115.7	99.5	19.23	15.94	16	1.24	56.08	7.17
High	P41818	Protein GLC8 OS=Saccharomyces cerevisiae (strain ATCC 204508 / S288c) OX=559292 GN=GLC8 PE=1 SV=1	0.781	0.931	-0.36	-0.1	0.434022	0.589127	0.913122	0.971581	73.1	88.6	101.3	136.3	94.3	106.4	7.3	18.15	21.39	8.67	2.8	2.64
High	P38197	Pyridoxal phosphate homeostasis protein OS=Saccharomyces cerevisiae (strain ATCC 204508 / S288c) OX=559292 GN=YBL036C PE=1 SV=1	0.973	1.63	-0.04	0.7	0.914928	0.0443897	0.99034	0.362516	80.1	77.2	73.4	126.5	119.7	123.1	8.84	30.19	35.52	32.39	5.49	15.3
High	P32453	Protein ATP11, mitochondrial OS=Saccharomyces cerevisiae (strain ATCC 204508 / S288c) OX=559292 GN=ATP11 PE=1 SV=1	1.281	0.956	0.36	-0.07	0.462522	0.674246	0.925831	0.999196	98.8	64.2	111	96.4	106.1	123.5	14.66	50.21	1.41	23.51	34.26	23.68
High	P17536	Tropomyosin-1 OS=Saccharomyces cerevisiae (strain ATCC 204508 / S288c) OX=559292 GN=TPM1 PE=1 SV=1	0.811	1.08	-0.3	0.11	0.505836	0.892798	0.925831	0.999196	102.4	95.3	109.6	96.2	118.3	78.1	8.53	8.44	20.97	23.35	6.48	22.3	Acetyl [N-Term]
High	P53900	Prefoldin subunit 4 OS=Saccharomyces cerevisiae (strain ATCC 204508 / S288c) OX=559292 GN=GIM3 PE=1 SV=1	0.943	1.079	-0.08	0.11	0.840037	0.893415	0.982792	0.999196	73.2	90.8	96.1	121.5	103.8	114.6		6.37	8	27.02	13.11	10.41
High	P53163	54S ribosomal protein L12, mitochondrial OS=Saccharomyces cerevisiae (strain ATCC 204508 / S288c) OX=559292 GN=MNP1 PE=1 SV=1	1.19	3.173	0.25	1.67	0.610032	4.5534e-07	0.981557	2.10721e-05	103.8	63	51.4	99.9	163	118.9	2.89		92.48		11.15
High	P38345	Succinate dehydrogenase assembly factor 4, mitochondrial OS=Saccharomyces cerevisiae (strain ATCC 204508 / S288c) OX=559292 GN=SDH8 PE=1 SV=2	0.359	1.192	-1.48	0.25	0.00157157	0.557228	0.0262137	0.971581	31.7	147.3	79.2	182	94.4	65.4	4.51	65.97	2.13		5.04	7.77
High	Q04869	Uncharacterized protein YMR315W OS=Saccharomyces cerevisiae (strain ATCC 204508 / S288c) OX=559292 GN=YMR315W PE=1 SV=1	1.65	0.911	0.72	-0.13	0.130697	0.522205	0.509908	0.971581	123.6	98.3	101.6	69.4	92.5	114.5	26.47	17.43	16.53	5.21	21.06	10.6
High	Q12458	Putative reductase 1 OS=Saccharomyces cerevisiae (strain ATCC 204508 / S288c) OX=559292 GN=YPR1 PE=1 SV=1	1.135	0.938	0.18	-0.09	0.715434	0.611881	0.982792	0.981492	129.4	77.3	113	81.6	106	92.6		85.68	5.95	0.04	12.68	65.18
High	Q12515	Protein PAR32 OS=Saccharomyces cerevisiae (strain ATCC 204508 / S288c) OX=559292 GN=PAR32 PE=1 SV=1	1.385	1.2	0.47	0.26	0.329576	0.537245	0.853463	0.971581	94.4	49.9	94.6	103.8	113.6	143.7	3.39	68.83	13.71	1.87	12.63	42.97
High	P32472	Peptidyl-prolyl cis-trans isomerase FPR2 OS=Saccharomyces cerevisiae (strain ATCC 204508 / S288c) OX=559292 GN=FPR2 PE=1 SV=1	0.606	1.301	-0.72	0.38	0.11878	0.325775	0.488976	0.913415	77.9	157.9	81	110.7	105.4	67	12.43	68.94	6.6	13.58	7.29	3.99
High	P39683	Nicotinate phosphoribosyltransferase OS=Saccharomyces cerevisiae (strain ATCC 204508 / S288c) OX=559292 GN=NPT1 PE=1 SV=3	0.01		-6.64		1e-17		3.20769e-16		68.3	254.8		276.9				29.3
High	P02557	Tubulin beta chain OS=Saccharomyces cerevisiae (strain ATCC 204508 / S288c) OX=559292 GN=TUB2 PE=1 SV=2	100	0.665	6.64	-0.59	1e-17	0.0385429	3.20769e-16	0.335136	179.6	59.1	186.3		124	50.9	14.43		1.3		21.96	8.67
High	P38708	Putative proline--tRNA ligase YHR020W OS=Saccharomyces cerevisiae (strain ATCC 204508 / S288c) OX=559292 GN=YHR020W PE=1 SV=1	1.162	1.165	0.22	0.22	0.662236	0.630965	0.982079	0.999196	110.5	170	96.3	51.3	112.2	59.7	18.05	36.58	9.03	26.57	31.03	26.63
High	P57744	Mitochondrial import inner membrane translocase subunit TIM8 OS=Saccharomyces cerevisiae (strain ATCC 204508 / S288c) OX=559292 GN=TIM8 PE=1 SV=1	0.733	1.208	-0.45	0.27	0.328542	0.517774	0.853463	0.971581	72.1	114.4	98.4	113.2	118.9	82.9	5.26	29.83	3.35	22.39	7.91	1.11
High	P40089	U6 snRNA-associated Sm-like protein LSm5 OS=Saccharomyces cerevisiae (strain ATCC 204508 / S288c) OX=559292 GN=LSM5 PE=1 SV=1	1.081	0.433	0.11	-1.21	0.828979	5.78921e-05	0.982792	0.0016629	74.5	81.2	140.2	116.9	60.7	126.4	32.42	33.63	6.47	18.42	41.16	27.09
High	P25374	Cysteine desulfurase, mitochondrial OS=Saccharomyces cerevisiae (strain ATCC 204508 / S288c) OX=559292 GN=NFS1 PE=1 SV=2
High	Q00955	Acetyl-CoA carboxylase OS=Saccharomyces cerevisiae (strain ATCC 204508 / S288c) OX=559292 GN=ACC1 PE=1 SV=2	1.635	1.125	0.71	0.17	0.138048	0.747034	0.520958	0.999196	103.4	148	103.9	48.5	116.9	79.3	16.49	40.2	24.01	28.87	16.7	10.54
High	P39929	Vacuolar-sorting protein SNF7 OS=Saccharomyces cerevisiae (strain ATCC 204508 / S288c) OX=559292 GN=SNF7 PE=1 SV=1	1.113	0.856	0.15	-0.22	0.761576	0.357778	0.982792	0.918165	103	119	121	72.6	103.6	80.8	6.28	3.52	6.93	62.3	13.49	24.26
High	P25631	Ankyrin repeat-containing protein YCR051W OS=Saccharomyces cerevisiae (strain ATCC 204508 / S288c) OX=559292 GN=YCR051W PE=1 SV=1	0.634	0.727	-0.66	-0.46	0.155905	0.0956664	0.566756	0.557274	77.6	94.3	136.6	117.6	99.3	74.6	47.5	65.89	10.15		67.37	20.18
High	P10869	Aspartokinase OS=Saccharomyces cerevisiae (strain ATCC 204508 / S288c) OX=559292 GN=HOM3 PE=1 SV=2
High	P53141	Myosin light chain 1 OS=Saccharomyces cerevisiae (strain ATCC 204508 / S288c) OX=559292 GN=MLC1 PE=1 SV=1	0.371	1.374	-1.43	0.46	0.00220842	0.217556	0.0347514	0.764387	93.3	89.5	92	145	126.4	53.8	4.73	93.6	0.8		3.43
High	P32191	Glycerol-3-phosphate dehydrogenase, mitochondrial OS=Saccharomyces cerevisiae (strain ATCC 204508 / S288c) OX=559292 GN=GUT2 PE=1 SV=2	0.65	0.92	-0.62	-0.12	0.179261	0.553314	0.60774	0.971581	77.5	205.8	47.6	136.6	43.8	88.8	4.55	0.83	38.13	2.78	40.88	16.36
High	P38075	Pyridoxamine 5'-phosphate oxidase OS=Saccharomyces cerevisiae (strain ATCC 204508 / S288c) OX=559292 GN=PDX3 PE=1 SV=1	0.554	0.91	-0.85	-0.14	0.0668752	0.520356	0.390028	0.971581	30.2	122.5	109.4	153.4	99.6	85			7.48		12.92	75.43
High	P20449	ATP-dependent RNA helicase DBP5 OS=Saccharomyces cerevisiae (strain ATCC 204508 / S288c) OX=559292 GN=DBP5 PE=1 SV=2	0.01	100	-6.64	6.64	1e-17	1e-17	3.20769e-16	7.57273e-16	159	188.7		91.9	160.4			57.35
High	P00927	Threonine dehydratase, mitochondrial OS=Saccharomyces cerevisiae (strain ATCC 204508 / S288c) OX=559292 GN=ILV1 PE=1 SV=2	100	1.38	6.64	0.46	1e-17	0.210001	3.20769e-16	0.752011	124.2	186.3	86.3		119.2	84	5.36	30.2	6.52		21.98
High	O43137	Uncharacterized protein YBR085C-A OS=Saccharomyces cerevisiae (strain ATCC 204508 / S288c) OX=559292 GN=YBR085C-A PE=1 SV=1	0.01	0.929	-6.64	-0.11	1e-17	0.582275	3.20769e-16	0.971581		154.8	92.4	266.9	85.8			85.63	4.75		39.73
High	P39078	T-complex protein 1 subunit delta OS=Saccharomyces cerevisiae (strain ATCC 204508 / S288c) OX=559292 GN=CCT4 PE=1 SV=2	2.114	0.888	1.08	-0.17	0.0231391	0.449797	0.191069	0.971581	103.1	143.5	119.9	40.8	106.5	86.2	22.81	13.75	6.15		1.96	10.37
High	P38715	NADPH-dependent aldose reductase GRE3 OS=Saccharomyces cerevisiae (strain ATCC 204508 / S288c) OX=559292 GN=GRE3 PE=1 SV=1	1.044	1.119	0.06	0.16	0.914248	0.765321	0.99034	0.999196	85.5	93	86.4	116.6	96.7	121.7	18.94	26.89	5.54	82.72	0.36	11.35
High	P07143	Cytochrome c1, heme protein, mitochondrial OS=Saccharomyces cerevisiae (strain ATCC 204508 / S288c) OX=559292 GN=CYT1 PE=1 SV=1	1.492	0.825	0.58	-0.28	0.229123	0.27633	0.711907	0.85889	139.7	64.3	90.7	92.5	74.8	138	24.55	49.4	30.73	17.92	6.26	5.93
High	Q00362	Protein phosphatase PP2A regulatory subunit B OS=Saccharomyces cerevisiae (strain ATCC 204508 / S288c) OX=559292 GN=CDC55 PE=1 SV=2	1.03	1.362	0.04	0.45	0.946217	0.23304	0.995038	0.79926	77.9	104.8	106.5	81.7	145	84.1	13.55	7.7	1	6.75	3.13
High	P38996	Nuclear polyadenylated RNA-binding protein 3 OS=Saccharomyces cerevisiae (strain ATCC 204508 / S288c) OX=559292 GN=NAB3 PE=1 SV=1	0.408	0.773	-1.29	-0.37	0.00565864	0.165366	0.0635781	0.66936	109.4	99.2	141	100.4	109	41	63.92	30.72	28.88	61.47	22.63
High	Q06146	Uncharacterized protein YLR257W OS=Saccharomyces cerevisiae (strain ATCC 204508 / S288c) OX=559292 GN=YLR257W PE=1 SV=1	0.879	1.208	-0.19	0.27	0.674971	0.519113	0.982792	0.971581	104.5	56.1	103.4	112.4	124.9	98.8	7.57	14.02	18.77	8.05	16.67	4.43
High	P39105	Lysophospholipase 1 OS=Saccharomyces cerevisiae (strain ATCC 204508 / S288c) OX=559292 GN=PLB1 PE=1 SV=2	0.988	1.208	-0.02	0.27	0.951542	0.517809	0.995038	0.971581	136.4	70.1	113.3	72.1	136.8	71.3	13.79	17.09	28.26	73.72	20.13	22.46
High	P27999	DNA-directed RNA polymerase II subunit RPB9 OS=Saccharomyces cerevisiae (strain ATCC 204508 / S288c) OX=559292 GN=RPB9 PE=1 SV=1
High	P31373	Cystathionine gamma-lyase OS=Saccharomyces cerevisiae (strain ATCC 204508 / S288c) OX=559292 GN=CYS3 PE=1 SV=2	100	1.152	6.64	0.2	1e-17	0.665821	3.20769e-16	0.999196		135.6	166.8		192.2	105.3					6.02	61.71
High	P17649	4-aminobutyrate aminotransferase OS=Saccharomyces cerevisiae (strain ATCC 204508 / S288c) OX=559292 GN=UGA1 PE=1 SV=2	2.006	0.01	1	-6.64	0.0348318	1e-17	0.250429	7.57273e-16	163.3	166.8	62.7	68.9		138.3	9.25	18.97	46.84
High	P25623	Suppressor of yeast profilin deletion OS=Saccharomyces cerevisiae (strain ATCC 204508 / S288c) OX=559292 GN=SYP1 PE=1 SV=3	1.359	1.79	0.44	0.84	0.359191	0.014839	0.857053	0.179814	108.1	97.6	96.5	53.1	172.7	72.1	0.74	20.73	9.78		5.58	47.49
High	P38625	GMP synthase [glutamine-hydrolyzing] OS=Saccharomyces cerevisiae (strain ATCC 204508 / S288c) OX=559292 GN=GUA1 PE=1 SV=4	100	0.584	6.64	-0.78	1e-17	0.00777222	3.20769e-16	0.107904	138.1	240.4	97.3		56.8	67.4		30.96	22.68
High	P01120	Ras-like protein 2 OS=Saccharomyces cerevisiae (strain ATCC 204508 / S288c) OX=559292 GN=RAS2 PE=1 SV=4	0.666	0.74	-0.59	-0.43	0.204438	0.113213	0.658356	0.594423		100.6	93.3	202.3	69	134.8		38.16	10.79	73.98
